# Supplementary material for: Multiple Myeloma-Derived Extracellular Vesicles Impair Normal Hematopoiesis by Acting on Hematopoietic Stem and Progenitor Cells
Source: Front Med (Lausanne). 2021 Dec 16;8:793040. doi: 10.3389/fmed.2021.793040 (PMC8716627; doi:10.3389/fmed.2021.793040)
Supplement: Supplementary file 2 [file Table_2.xlsx]

## Sheet: Sheet1
Supplementary Table 2: miRTargetLink 2.0
miRNA	Target / Target pathway	Support	Source	Experiment(s)	Reference - PMID
hsa-miR-150-5p	CEP72	Functional MTI (Weak)	MIRT563033	PAR-CLIP	20371350
hsa-miR-150-5p	RUNDC3B	Functional MTI (Weak)	MIRT572904	PAR-CLIP	20371350
hsa-miR-150-5p	MYH9	Functional MTI (Weak)	MIRT608731	HITS-CLIP	24906430
hsa-miR-150-5p	BTN3A2	Functional MTI (Weak)	MIRT607666	HITS-CLIP	24906430
hsa-miR-150-5p	MMAB	Functional MTI (Weak)	MIRT609296	HITS-CLIP	23824327
hsa-miR-150-5p	PTCHD1	Functional MTI (Weak)	MIRT608837	HITS-CLIP	24906430
hsa-miR-150-5p	PTCHD1	Functional MTI (Weak)	MIRT608837	HITS-CLIP	27418678
hsa-miR-150-5p	DIS3	Functional MTI (Weak)	MIRT610291	HITS-CLIP	23824327
hsa-miR-150-5p	KLHL21	Functional MTI (Weak)	MIRT610301	HITS-CLIP	23824327
hsa-miR-150-5p	DIS3	Functional MTI (Weak)	MIRT610291	HITS-CLIP	28735896
hsa-miR-150-5p	RANGAP1	Functional MTI (Weak)	MIRT612595	HITS-CLIP	23824327
hsa-miR-150-5p	PIGM	Functional MTI (Weak)	MIRT610640	HITS-CLIP	23824327
hsa-miR-150-5p	RRP1B	Functional MTI (Weak)	MIRT611035	HITS-CLIP	23824327
hsa-miR-150-5p	RRP1B	Functional MTI (Weak)	MIRT611035	HITS-CLIP	28735896
hsa-miR-150-5p	RANGAP1	Functional MTI (Weak)	MIRT612595	HITS-CLIP	28735896
hsa-miR-150-5p	ZNF682	Functional MTI (Weak)	MIRT618289	HITS-CLIP	23824327
hsa-miR-150-5p	FAM185A	Functional MTI (Weak)	MIRT613614	HITS-CLIP	23824327
hsa-miR-150-5p	ATCAY	Functional MTI (Weak)	MIRT617736	HITS-CLIP	23824327
hsa-miR-150-5p	ATCAY	Functional MTI (Weak)	MIRT617736	HITS-CLIP	19536157
hsa-miR-150-5p	PGBD4	Functional MTI (Weak)	MIRT618237	HITS-CLIP	23824327
hsa-miR-150-5p	WDR53	Functional MTI (Weak)	MIRT614242	HITS-CLIP	23824327
hsa-miR-150-5p	WDR53	Functional MTI (Weak)	MIRT614242	HITS-CLIP	23313552
hsa-miR-150-5p	SPIB	Functional MTI (Weak)	MIRT615157	HITS-CLIP	23824327
hsa-miR-150-5p	SPIB	Functional MTI (Weak)	MIRT615157	PAR-CLIP	27292025
hsa-miR-150-5p	SPIB	Functional MTI (Weak)	MIRT615157	HITS-CLIP	28735896
hsa-miR-150-5p	TNFSF15	Functional MTI (Weak)	MIRT615549	HITS-CLIP	23824327
hsa-miR-150-5p	SLC35G1	Functional MTI (Weak)	MIRT619031	HITS-CLIP	23824327
hsa-miR-150-5p	CAMK1D	Functional MTI (Weak)	MIRT618692	HITS-CLIP	23824327
hsa-miR-150-5p	DNAAF3	Functional MTI (Weak)	MIRT619079	HITS-CLIP	23824327
hsa-miR-150-5p	TTC4	Functional MTI (Weak)	MIRT619053	HITS-CLIP	23824327
hsa-miR-150-5p	CORO2A	Functional MTI (Weak)	MIRT619659	HITS-CLIP	23824327
hsa-miR-150-5p	TIAL1	Functional MTI (Weak)	MIRT619258	HITS-CLIP	23824327
hsa-miR-150-5p	CORO2A	Functional MTI (Weak)	MIRT619659	HITS-CLIP	19536157
hsa-miR-150-5p	TRIP11	Functional MTI (Weak)	MIRT621707	HITS-CLIP	23824327
hsa-miR-150-5p	MYO1F	Functional MTI (Weak)	MIRT619759	HITS-CLIP	23824327
hsa-miR-150-5p	MYO1F	Functional MTI (Weak)	MIRT619759	HITS-CLIP	23313552
hsa-miR-150-5p	ANO7	Functional MTI (Weak)	MIRT620889	HITS-CLIP	23824327
hsa-miR-150-5p	MUT	Functional MTI (Weak)	MIRT620905	HITS-CLIP	23824327
hsa-miR-150-5p	PPP2R3A	Functional MTI (Weak)	MIRT621044	HITS-CLIP	23824327
hsa-miR-150-5p	WDR12	Functional MTI (Weak)	MIRT621088	HITS-CLIP	23824327
hsa-miR-150-5p	SIGLEC9	Functional MTI (Weak)	MIRT621237	HITS-CLIP	23824327
hsa-miR-150-5p	SIGLEC9	Functional MTI (Weak)	MIRT621237	HITS-CLIP	23313552
hsa-miR-150-5p	TCN2	Functional MTI (Weak)	MIRT621448	HITS-CLIP	23824327
hsa-miR-150-5p	TRIM72	Functional MTI (Weak)	MIRT620183	HITS-CLIP	23824327
hsa-miR-150-5p	TRAPPC10	Functional MTI (Weak)	MIRT621721	HITS-CLIP	23824327
hsa-miR-150-5p	RBM3	Functional MTI (Weak)	MIRT622504	HITS-CLIP	23824327
hsa-miR-150-5p	RBM3	Functional MTI (Weak)	MIRT622504	HITS-CLIP	19536157
hsa-miR-150-5p	MTSS1L	Functional MTI (Weak)	MIRT623203	HITS-CLIP	23824327
hsa-miR-150-5p	GK5	Functional MTI (Weak)	MIRT623799	HITS-CLIP	23824327
hsa-miR-150-5p	KCNK3	Functional MTI (Weak)	MIRT623514	HITS-CLIP	23824327
hsa-miR-150-5p	GK5	Functional MTI (Weak)	MIRT623799	HITS-CLIP	23313552
hsa-miR-150-5p	SYAP1	Functional MTI (Weak)	MIRT625681	HITS-CLIP	23824327
hsa-miR-150-5p	CXorf21	Functional MTI (Weak)	MIRT624223	HITS-CLIP	23824327
hsa-miR-150-5p	AS3MT	Functional MTI (Weak)	MIRT629503	HITS-CLIP	23824327
hsa-miR-150-5p	NFYA	Functional MTI (Weak)	MIRT626154	HITS-CLIP	23824327
hsa-miR-150-5p	DNAJB13	Functional MTI (Weak)	MIRT626174	HITS-CLIP	23824327
hsa-miR-150-5p	DNAJB13	Functional MTI (Weak)	MIRT626174	HITS-CLIP	23313552
hsa-miR-150-5p	HIST1H2BG	Functional MTI (Weak)	MIRT626912	HITS-CLIP	23824327
hsa-miR-150-5p	POFUT1	Functional MTI (Weak)	MIRT625818	HITS-CLIP	23824327
hsa-miR-150-5p	PNRC1	Functional MTI (Weak)	MIRT626202	HITS-CLIP	23824327
hsa-miR-150-5p	PNRC1	Functional MTI (Weak)	MIRT626202	HITS-CLIP	19536157
hsa-miR-150-5p	TTPAL	Functional MTI (Weak)	MIRT626803	HITS-CLIP	23824327
hsa-miR-150-5p	NIPAL1	Functional MTI (Weak)	MIRT627968	HITS-CLIP	23824327
hsa-miR-150-5p	REL	Functional MTI (Weak)	MIRT629823	HITS-CLIP	23824327
hsa-miR-150-5p	FFAR4	Functional MTI (Weak)	MIRT631508	HITS-CLIP	23824327
hsa-miR-150-5p	PNPLA3	Functional MTI (Weak)	MIRT630112	HITS-CLIP	23824327
hsa-miR-150-5p	ELK1	Functional MTI (Weak)	MIRT630643	HITS-CLIP	23824327
hsa-miR-150-5p	CWC25	Functional MTI (Weak)	MIRT632154	HITS-CLIP	23824327
hsa-miR-150-5p	FBXO47	Functional MTI (Weak)	MIRT631462	HITS-CLIP	23824327
hsa-miR-150-5p	NKX2-1	Functional MTI (Weak)	MIRT631740	HITS-CLIP	23824327
hsa-miR-150-5p	RAB13	Functional MTI (Weak)	MIRT632501	HITS-CLIP	23824327
hsa-miR-150-5p	APOH	Functional MTI (Weak)	MIRT634081	HITS-CLIP	23824327
hsa-miR-150-5p	WFDC6	Functional MTI (Weak)	MIRT633206	HITS-CLIP	23824327
hsa-miR-150-5p	POLQ	Functional MTI (Weak)	MIRT632582	HITS-CLIP	23824327
hsa-miR-150-5p	CBX5	Functional MTI (Weak)	MIRT633103	HITS-CLIP	23824327
hsa-miR-150-5p	WDR92	Functional MTI (Weak)	MIRT633814	HITS-CLIP	23824327
hsa-miR-150-5p	WDR92	Functional MTI (Weak)	MIRT633814	HITS-CLIP	27418678
hsa-miR-150-5p	SUGT1	Functional MTI (Weak)	MIRT634291	HITS-CLIP	23824327
hsa-miR-150-5p	HIP1	Functional MTI (Weak)	MIRT634636	HITS-CLIP	23824327
hsa-miR-150-5p	HIP1	Functional MTI (Weak)	MIRT634636	HITS-CLIP	23313552
hsa-miR-150-5p	GTF2H2C	Functional MTI (Weak)	MIRT634936	HITS-CLIP	23824327
hsa-miR-150-5p	SENP8	Functional MTI (Weak)	MIRT634883	HITS-CLIP	23824327
hsa-miR-150-5p	ARSE	Functional MTI (Weak)	MIRT636869	HITS-CLIP	23824327
hsa-miR-150-5p	SLC25A44	Functional MTI (Weak)	MIRT635444	HITS-CLIP	23824327
hsa-miR-150-5p	PIK3C2A	Functional MTI (Weak)	MIRT635751	HITS-CLIP	23824327
hsa-miR-150-5p	KLHL7	Functional MTI (Weak)	MIRT636475	HITS-CLIP	23824327
hsa-miR-150-5p	TTC31	Functional MTI (Weak)	MIRT638017	HITS-CLIP	23824327
hsa-miR-150-5p	TMEM50A	Functional MTI (Weak)	MIRT637182	HITS-CLIP	23824327
hsa-miR-150-5p	YPEL1	Functional MTI (Weak)	MIRT638109	HITS-CLIP	23824327
hsa-miR-150-5p	FAXC	Functional MTI (Weak)	MIRT638739	HITS-CLIP	23824327
hsa-miR-150-5p	CALCOCO2	Functional MTI (Weak)	MIRT638924	HITS-CLIP	23824327
hsa-miR-150-5p	C16orf58	Functional MTI (Weak)	MIRT642473	HITS-CLIP	23824327
hsa-miR-150-5p	TBC1D16	Functional MTI (Weak)	MIRT639858	HITS-CLIP	23824327
hsa-miR-150-5p	ANKFY1	Functional MTI (Weak)	MIRT641015	HITS-CLIP	23824327
hsa-miR-150-5p	ZNF207	Functional MTI (Weak)	MIRT641762	HITS-CLIP	23824327
hsa-miR-150-5p	PWWP2A	Functional MTI (Weak)	MIRT641969	HITS-CLIP	23824327
hsa-miR-150-5p	IP6K2	Functional MTI (Weak)	MIRT640453	HITS-CLIP	23824327
hsa-miR-150-5p	IP6K2	Functional MTI (Weak)	MIRT640453	HITS-CLIP	19536157
hsa-miR-150-5p	AMD1	Functional MTI (Weak)	MIRT640896	HITS-CLIP	23824327
hsa-miR-150-5p	C8orf46	Functional MTI (Weak)	MIRT641259	HITS-CLIP	23824327
hsa-miR-150-5p	ULK2	Functional MTI (Weak)	MIRT641819	HITS-CLIP	23824327
hsa-miR-150-5p	RABAC1	Functional MTI (Weak)	MIRT642223	HITS-CLIP	23824327
hsa-miR-150-5p	ZNF573	Functional MTI (Weak)	MIRT642330	HITS-CLIP	23824327
hsa-miR-150-5p	SPAG16	Functional MTI (Weak)	MIRT643598	HITS-CLIP	23824327
hsa-miR-150-5p	APOPT1	Functional MTI (Weak)	MIRT642610	HITS-CLIP	23824327
hsa-miR-150-5p	SMIM7	Functional MTI (Weak)	MIRT643113	HITS-CLIP	23824327
hsa-miR-150-5p	EZH2	Functional MTI (Weak)	MIRT643643	HITS-CLIP	23824327
hsa-miR-150-5p	LAT2	Functional MTI (Weak)	MIRT644189	HITS-CLIP	23824327
hsa-miR-150-5p	WWC2	Functional MTI (Weak)	MIRT644048	HITS-CLIP	23824327
hsa-miR-150-5p	ELOB	Functional MTI (Weak)	MIRT643902	HITS-CLIP	23824327
hsa-miR-150-5p	TMEM134	Functional MTI (Weak)	MIRT644530	HITS-CLIP	23824327
hsa-miR-150-5p	PPIE	Functional MTI (Weak)	MIRT647519	HITS-CLIP	23824327
hsa-miR-150-5p	RBL1	Functional MTI (Weak)	MIRT645545	HITS-CLIP	23824327
hsa-miR-150-5p	TLDC1	Functional MTI (Weak)	MIRT646835	HITS-CLIP	23824327
hsa-miR-150-5p	SEC14L4	Functional MTI (Weak)	MIRT644842	HITS-CLIP	23824327
hsa-miR-150-5p	ZNF582	Functional MTI (Weak)	MIRT648267	HITS-CLIP	23824327
hsa-miR-150-5p	ASB8	Functional MTI (Weak)	MIRT647786	HITS-CLIP	23824327
hsa-miR-150-5p	TRIM35	Functional MTI (Weak)	MIRT648208	HITS-CLIP	23824327
hsa-miR-150-5p	LEAP2	Functional MTI (Weak)	MIRT648452	HITS-CLIP	23824327
hsa-miR-150-5p	CYB5A	Functional MTI (Weak)	MIRT648368	HITS-CLIP	23824327
hsa-miR-150-5p	ZNF626	Functional MTI (Weak)	MIRT648672	HITS-CLIP	23824327
hsa-miR-150-5p	C8orf37	Functional MTI (Weak)	MIRT648832	HITS-CLIP	23824327
hsa-miR-150-5p	PSMC1	Functional MTI (Weak)	MIRT649821	HITS-CLIP	23824327
hsa-miR-150-5p	LNPK	Functional MTI (Weak)	MIRT649211	HITS-CLIP	23824327
hsa-miR-150-5p	ZNF551	Functional MTI (Weak)	MIRT648921	HITS-CLIP	23824327
hsa-miR-150-5p	LTBP2	Functional MTI (Weak)	MIRT649728	HITS-CLIP	23824327
hsa-miR-150-5p	CTNS	Functional MTI (Weak)	MIRT650938	HITS-CLIP	23824327
hsa-miR-150-5p	FKBP9	Functional MTI (Weak)	MIRT650419	HITS-CLIP	23824327
hsa-miR-150-5p	TTYH3	Functional MTI (Weak)	MIRT652017	HITS-CLIP	23824327
hsa-miR-150-5p	ZNF699	Functional MTI (Weak)	MIRT651025	HITS-CLIP	23824327
hsa-miR-150-5p	WDFY2	Functional MTI (Weak)	MIRT651604	HITS-CLIP	23824327
hsa-miR-150-5p	TMOD3	Functional MTI (Weak)	MIRT652335	HITS-CLIP	23824327
hsa-miR-150-5p	TMOD3	Functional MTI (Weak)	MIRT652335	HITS-CLIP	23313552
hsa-miR-150-5p	TMOD2	Functional MTI (Weak)	MIRT652352	HITS-CLIP	23824327
hsa-miR-150-5p	TMOD2	Functional MTI (Weak)	MIRT652352	HITS-CLIP	19536157
hsa-miR-150-5p	TMEM92	Functional MTI (Weak)	MIRT652359	HITS-CLIP	23824327
hsa-miR-150-5p	TMEM33	Functional MTI (Weak)	MIRT652404	HITS-CLIP	23824327
hsa-miR-150-5p	TNS4	Functional MTI (Weak)	MIRT652285	HITS-CLIP	23824327
hsa-miR-150-5p	SLFN13	Functional MTI (Weak)	MIRT653393	HITS-CLIP	23824327
hsa-miR-150-5p	SYNJ2BP	Functional MTI (Weak)	MIRT652917	HITS-CLIP	23824327
hsa-miR-150-5p	SLC33A1	Functional MTI (Weak)	MIRT653609	HITS-CLIP	23824327
hsa-miR-150-5p	SHE	Functional MTI (Weak)	MIRT653858	HITS-CLIP	23824327
hsa-miR-150-5p	S1PR1	Functional MTI (Weak)	MIRT654056	HITS-CLIP	23824327
hsa-miR-150-5p	SCO1	Functional MTI (Weak)	MIRT654009	HITS-CLIP	23824327
hsa-miR-150-5p	RNF165	Functional MTI (Weak)	MIRT654233	HITS-CLIP	23824327
hsa-miR-150-5p	PLEKHA2	Functional MTI (Weak)	MIRT654973	HITS-CLIP	23824327
hsa-miR-150-5p	RABIF	Functional MTI (Weak)	MIRT654504	HITS-CLIP	23824327
hsa-miR-150-5p	PAIP2B	Functional MTI (Weak)	MIRT655509	HITS-CLIP	23824327
hsa-miR-150-5p	PLA2G16	Functional MTI (Weak)	MIRT655024	HITS-CLIP	23824327
hsa-miR-150-5p	NR2F2	Functional MTI (Weak)	MIRT655745	HITS-CLIP	23824327
hsa-miR-150-5p	MON1B	Functional MTI (Weak)	MIRT656186	HITS-CLIP	23824327
hsa-miR-150-5p	JDP2	Functional MTI (Weak)	MIRT657104	HITS-CLIP	23824327
hsa-miR-150-5p	C21orf33	Functional MTI (Weak)	MIRT657466	HITS-CLIP	23824327
hsa-miR-150-5p	KCNK5	Functional MTI (Weak)	MIRT657019	HITS-CLIP	23824327
hsa-miR-150-5p	DSTYK	Functional MTI (Weak)	MIRT658869	HITS-CLIP	23824327
hsa-miR-150-5p	FAM13B	Functional MTI (Weak)	MIRT658458	HITS-CLIP	23824327
hsa-miR-150-5p	EPHB2	Functional MTI (Weak)	MIRT658577	HITS-CLIP	23824327
hsa-miR-150-5p	EMC3	Functional MTI (Weak)	MIRT658696	HITS-CLIP	23824327
hsa-miR-150-5p	DHTKD1	Functional MTI (Weak)	MIRT659038	HITS-CLIP	23824327
hsa-miR-150-5p	ARHGAP29	Functional MTI (Weak)	MIRT660548	HITS-CLIP	23824327
hsa-miR-150-5p	CEP135	Functional MTI (Weak)	MIRT659591	HITS-CLIP	23824327
hsa-miR-150-5p	CDK2	Functional MTI (Weak)	MIRT659645	HITS-CLIP	23824327
hsa-miR-150-5p	CNNM2	Functional MTI (Weak)	MIRT659449	HITS-CLIP	23824327
hsa-miR-150-5p	BCL11B	Functional MTI (Weak)	MIRT660332	HITS-CLIP	23824327
hsa-miR-150-5p	MLN	Functional MTI (Weak)	MIRT661925	HITS-CLIP	23824327
hsa-miR-150-5p	MSANTD3	Functional MTI (Weak)	MIRT667341	HITS-CLIP	23824327
hsa-miR-150-5p	ICA1L	Functional MTI (Weak)	MIRT662388	HITS-CLIP	23824327
hsa-miR-150-5p	ICA1L	Functional MTI (Weak)	MIRT662388	HITS-CLIP	23313552
hsa-miR-150-5p	TRPV2	Functional MTI (Weak)	MIRT663592	HITS-CLIP	23824327
hsa-miR-150-5p	EMC7	Functional MTI (Weak)	MIRT664898	HITS-CLIP	23824327
hsa-miR-150-5p	DNASE2	Functional MTI (Weak)	MIRT665117	HITS-CLIP	23824327
hsa-miR-150-5p	SAR1A	Functional MTI (Weak)	MIRT662936	HITS-CLIP	23824327
hsa-miR-150-5p	PAK3	Functional MTI (Weak)	MIRT662982	HITS-CLIP	23824327
hsa-miR-150-5p	RNF157	Functional MTI (Weak)	MIRT666531	HITS-CLIP	23824327
hsa-miR-150-5p	MYB	Functional MTI	MIRT000935	Western blot, Luciferase reporter assay, Reporter assay;Western blot;Other	18667440
hsa-miR-150-5p	MYB	Functional MTI	MIRT000935	Luciferase reporter assay, Western blot	18539114
hsa-miR-150-5p	MYB	Functional MTI	MIRT000935	Luciferase reporter assay, qRT-PCR, Western blot	18814950
hsa-miR-150-5p	MYB	Functional MTI	MIRT000935	Luciferase reporter assay	20603081
hsa-miR-150-5p	MYB	Functional MTI	MIRT000935	Reporter assay	17923094
hsa-miR-150-5p	MYB	Functional MTI	MIRT000935	Flow, Luciferase reporter assay, Microarray, qRT-PCR, Western blot	22025269
hsa-miR-150-5p	MYB	Functional MTI	MIRT000935	Luciferase reporter assay, Microarray, qRT-PCR	23604034
hsa-miR-150-5p	MYB	Functional MTI	MIRT000935	Immunohistochemistry, In situ hybridization, Microarray, qRT-PCR, Western blot	24613688
hsa-miR-150-5p	MYB	Functional MTI	MIRT000935	Luciferase reporter assay, qRT-PCR, Western blot	24438945
hsa-miR-150-5p	MYB	Functional MTI	MIRT000935	Luciferase reporter assay, Microarray	24086639
hsa-miR-150-5p	MYB	Functional MTI	MIRT000935	Flow, qRT-PCR, Western blot	23521217
hsa-miR-150-5p	EGR2	Functional MTI	MIRT003222	Luciferase reporter assay, semi-qRT-PCR, Western blot	20067763
hsa-miR-150-5p	EGR2	Functional MTI	MIRT003222	Luciferase reporter assay, Microarray, qRT-PCR	23604034
hsa-miR-150-5p	VEGFA	Functional MTI	MIRT004272	ELISA, Luciferase reporter assay	18320040
hsa-miR-150-5p	P2RX7	Functional MTI	MIRT004357	qRT-PCR, Luciferase reporter assay	18682393
hsa-miR-150-5p	P2RX7	Functional MTI	MIRT004357	Flow, In situ hybridization, Luciferase reporter assay, qRT-PCR, Western blot	24312495
hsa-miR-150-5p	P2RX7	Functional MTI (Weak)	MIRT004357	HITS-CLIP	23824327
hsa-miR-150-5p	MUC4	Functional MTI	MIRT006115	Luciferase reporter assay, qRT-PCR, Western blot	21983127
hsa-miR-150-5p	CXCR4	Functional MTI	MIRT006668	FACS, Western blot	22039399
hsa-miR-150-5p	FLT3	Functional MTI	MIRT007053	Luciferase reporter assay	23079661
hsa-miR-150-5p	ZEB1	Functional MTI	MIRT006984	Luciferase reporter assay, qRT-PCR, Western blot	23013135
hsa-miR-150-5p	ZEB1	Functional MTI	MIRT006984	ChIP-seq, Flow, Immunofluorescence, Luciferase reporter assay, qRT-PCR, Western blot	23765923
hsa-miR-150-5p	EP300	Functional MTI	MIRT007087	Luciferase reporter assay	23211718
hsa-miR-150-5p	EP300	Functional MTI	MIRT007087	Luciferase reporter assay, qRT-PCR, Western blot	27285761
hsa-miR-150-5p	NOTCH3	Functional MTI	MIRT007016	Luciferase reporter assay	21551231
hsa-miR-150-5p	PTPRR	Functional MTI (Weak)	MIRT021209	Microarray	20218812
hsa-miR-150-5p	MS4A3	Functional MTI (Weak)	MIRT021210	Microarray	20218812
hsa-miR-150-5p	AGA	Functional MTI (Weak)	MIRT021212	Microarray	20218812
hsa-miR-150-5p	ATP13A3	Functional MTI (Weak)	MIRT045387	CLASH	23622248
hsa-miR-150-5p	TP53	Functional MTI	MIRT052652	Luciferase reporter assay, Western blot	23747308
hsa-miR-150-5p	TP53	Functional MTI	MIRT052652	Luciferase reporter assay, qRT-PCR	23670238
hsa-miR-150-5p	BIRC5	Functional MTI	MIRT054633	Immunohistochemistry, In situ hybridization, Microarray, qRT-PCR, Western blot	24613688
hsa-miR-150-5p	SRCIN1	Functional MTI	MIRT054852	Luciferase reporter assay, qRT-PCR, Western blot	24456795
hsa-miR-150-5p	SRCIN1	Functional MTI (Weak)	MIRT054852	HITS-CLIP	19536157
hsa-miR-150-5p	CBL	Functional MTI	MIRT054868	Luciferase reporter assay, Microarray, qRT-PCR	23604034
hsa-miR-150-5p	ADIPOR2	Functional MTI (Weak)	MIRT133589	Microarray, qRT-PCR	22815788
hsa-miR-150-5p	ATP2B1	Functional MTI (Weak)	MIRT136366	HITS-CLIP	19536157
hsa-miR-150-5p	PURB	Functional MTI (Weak)	MIRT222062	PAR-CLIP	21572407
hsa-miR-150-5p	PURB	Functional MTI (Weak)	MIRT222062	PAR-CLIP	20371350
hsa-miR-150-5p	PURB	Functional MTI (Weak)	MIRT222062	HITS-CLIP	23824327
hsa-miR-150-5p	MBD6	Functional MTI (Weak)	MIRT232510	PAR-CLIP	20371350
hsa-miR-150-5p	FOXK1	Functional MTI (Weak)	MIRT222128	HITS-CLIP	23824327
hsa-miR-150-5p	ZBTB7A	Functional MTI (Weak)	MIRT293382	PAR-CLIP	20371350
hsa-miR-150-5p	HILPDA	Functional MTI (Weak)	MIRT392627	HITS-CLIP	23824327
hsa-miR-150-5p	CNPPD1	Functional MTI (Weak)	MIRT388973	HITS-CLIP	23824327
hsa-miR-150-5p	SYNPO2	Functional MTI (Weak)	MIRT437627	Microarray, qRT-PCR	22815788
hsa-miR-150-5p	PDIA6	Functional MTI (Weak)	MIRT437628	Microarray, qRT-PCR	22815788
hsa-miR-150-5p	EREG	Functional MTI (Weak)	MIRT437629	PAR-CLIP	23446348
hsa-miR-150-5p	EREG	Functional MTI (Weak)	MIRT437629	Microarray, qRT-PCR	22815788
hsa-miR-150-5p	TOM1	Functional MTI (Weak)	MIRT437630	Microarray, qRT-PCR	22815788
hsa-miR-150-5p	CNST	Functional MTI (Weak)	MIRT437631	Microarray, qRT-PCR	22815788
hsa-miR-150-5p	TRPS1	Functional MTI (Weak)	MIRT437632	Microarray, qRT-PCR	22815788
hsa-miR-150-5p	CAST	Functional MTI (Weak)	MIRT437633	Microarray, qRT-PCR	22815788
hsa-miR-150-5p	AIFM2	Functional MTI (Weak)	MIRT437634	HITS-CLIP	23824327
hsa-miR-150-5p	AIFM2	Functional MTI (Weak)	MIRT437634	Microarray, qRT-PCR	22815788
hsa-miR-150-5p	FOPNL	Functional MTI (Weak)	MIRT437635	Microarray, qRT-PCR	22815788
hsa-miR-150-5p	COL4A4	Functional MTI	MIRT437823	Luciferase reporter assay	23604143
hsa-miR-150-5p	SP1	Functional MTI	MIRT437824	Luciferase reporter assay	23604143
hsa-miR-150-5p	SP1	Functional MTI	MIRT437824	Luciferase reporter assay, qRT-PCR, Western blot	28099946
hsa-miR-150-5p	CCR6	Functional MTI	MIRT438120	ELISA, Immunohistochemistry, Luciferase reporter assay, Northern blot, qRT-PCR, Western blot	24385540
hsa-miR-150-5p	CISH	Functional MTI	MIRT437917	Luciferase reporter assay, Western blot	23723424
hsa-miR-150-5p	AKIRIN1	Functional MTI (Weak)	MIRT669579	HITS-CLIP	23824327
hsa-miR-150-5p	COL9A2	Functional MTI (Weak)	MIRT668932	HITS-CLIP	23824327
hsa-miR-150-5p	NPHP1	Functional MTI (Weak)	MIRT670609	HITS-CLIP	23824327
hsa-miR-150-5p	ABHD2	Functional MTI (Weak)	MIRT669700	HITS-CLIP	23824327
hsa-miR-150-5p	LIPG	Functional MTI (Weak)	MIRT670937	HITS-CLIP	23824327
hsa-miR-150-5p	MFSD2A	Functional MTI (Weak)	MIRT673112	HITS-CLIP	23824327
hsa-miR-150-5p	CYTIP	Functional MTI (Weak)	MIRT670886	HITS-CLIP	23824327
hsa-miR-150-5p	SPPL3	Functional MTI (Weak)	MIRT671957	HITS-CLIP	23824327
hsa-miR-150-5p	WNT7B	Functional MTI (Weak)	MIRT673403	HITS-CLIP	23824327
hsa-miR-150-5p	DEGS1	Functional MTI (Weak)	MIRT673545	HITS-CLIP	23824327
hsa-miR-150-5p	GNE	Functional MTI (Weak)	MIRT674411	HITS-CLIP	23824327
hsa-miR-150-5p	ALDOA	Functional MTI (Weak)	MIRT676146	HITS-CLIP	23824327
hsa-miR-150-5p	LRRC27	Functional MTI (Weak)	MIRT676658	HITS-CLIP	23824327
hsa-miR-150-5p	SLC25A37	Functional MTI (Weak)	MIRT676294	HITS-CLIP	23824327
hsa-miR-150-5p	PLEKHM3	Functional MTI (Weak)	MIRT676444	HITS-CLIP	23824327
hsa-miR-150-5p	CSNK1E	Functional MTI (Weak)	MIRT676625	HITS-CLIP	23824327
hsa-miR-150-5p	TIMM50	Functional MTI (Weak)	MIRT676075	HITS-CLIP	23824327
hsa-miR-150-5p	GJD3	Functional MTI (Weak)	MIRT676502	HITS-CLIP	23824327
hsa-miR-150-5p	LAIR1	Functional MTI (Weak)	MIRT676693	HITS-CLIP	23824327
hsa-miR-150-5p	NPHS1	Functional MTI (Weak)	MIRT676779	HITS-CLIP	23824327
hsa-miR-150-5p	CXorf38	Functional MTI (Weak)	MIRT676788	HITS-CLIP	23824327
hsa-miR-150-5p	CXorf38	Functional MTI (Weak)	MIRT676788	HITS-CLIP	23313552
hsa-miR-150-5p	CXorf38	Functional MTI (Weak)	MIRT676788	HITS-CLIP	22927820
hsa-miR-150-5p	EMP2	Functional MTI (Weak)	MIRT676939	HITS-CLIP	23824327
hsa-miR-150-5p	S1PR3	Functional MTI (Weak)	MIRT676949	HITS-CLIP	23824327
hsa-miR-150-5p	C15orf40	Functional MTI (Weak)	MIRT677239	HITS-CLIP	23824327
hsa-miR-150-5p	MFSD11	Functional MTI (Weak)	MIRT677098	HITS-CLIP	23824327
hsa-miR-150-5p	MFSD11	Functional MTI (Weak)	MIRT677098	HITS-CLIP	22927820
hsa-miR-150-5p	HSPA4L	Functional MTI (Weak)	MIRT677370	HITS-CLIP	23824327
hsa-miR-150-5p	TM4SF5	Functional MTI (Weak)	MIRT677539	HITS-CLIP	23824327
hsa-miR-150-5p	GRM6	Functional MTI (Weak)	MIRT677765	HITS-CLIP	23824327
hsa-miR-150-5p	GTF2H2	Functional MTI (Weak)	MIRT677490	HITS-CLIP	23824327
hsa-miR-150-5p	PRPF38A	Functional MTI (Weak)	MIRT677677	HITS-CLIP	23824327
hsa-miR-150-5p	PRPF38A	Functional MTI (Weak)	MIRT677677	PAR-CLIP	27292025
hsa-miR-150-5p	GRM6	Functional MTI (Weak)	MIRT677765	PAR-CLIP	27292025
hsa-miR-150-5p	CCS	Functional MTI (Weak)	MIRT678038	HITS-CLIP	23824327
hsa-miR-150-5p	CCS	Functional MTI (Weak)	MIRT678038	PAR-CLIP	27292025
hsa-miR-150-5p	SRCAP	Functional MTI (Weak)	MIRT678725	HITS-CLIP	23824327
hsa-miR-150-5p	SPIC	Functional MTI (Weak)	MIRT678016	HITS-CLIP	23824327
hsa-miR-150-5p	PLPP3	Functional MTI (Weak)	MIRT678358	HITS-CLIP	23824327
hsa-miR-150-5p	LCTL	Functional MTI (Weak)	MIRT678508	HITS-CLIP	23824327
hsa-miR-150-5p	ZNF347	Functional MTI (Weak)	MIRT678523	HITS-CLIP	23824327
hsa-miR-150-5p	ZNF347	Functional MTI (Weak)	MIRT678523	HITS-CLIP	23313552
hsa-miR-150-5p	PARD6G	Functional MTI (Weak)	MIRT678445	HITS-CLIP	23824327
hsa-miR-150-5p	PDCD4	Functional MTI (Weak)	MIRT678643	HITS-CLIP	23824327
hsa-miR-150-5p	SLC1A5	Functional MTI (Weak)	MIRT678988	HITS-CLIP	23824327
hsa-miR-150-5p	SLC1A5	Functional MTI (Weak)	MIRT678988	HITS-CLIP	27418678
hsa-miR-150-5p	XPOT	Functional MTI (Weak)	MIRT678925	HITS-CLIP	23824327
hsa-miR-150-5p	NMNAT1	Functional MTI (Weak)	MIRT679116	HITS-CLIP	23824327
hsa-miR-150-5p	MANEAL	Functional MTI (Weak)	MIRT679073	HITS-CLIP	23824327
hsa-miR-150-5p	FAAP24	Functional MTI (Weak)	MIRT683311	HITS-CLIP	23313552
hsa-miR-150-5p	MIPOL1	Functional MTI (Weak)	MIRT679280	HITS-CLIP	23824327
hsa-miR-150-5p	RUNDC1	Functional MTI (Weak)	MIRT679993	HITS-CLIP	23824327
hsa-miR-150-5p	PDE6A	Functional MTI (Weak)	MIRT680452	HITS-CLIP	23824327
hsa-miR-150-5p	N4BP2L2	Functional MTI (Weak)	MIRT681820	HITS-CLIP	23706177
hsa-miR-150-5p	HIF1AN	Functional MTI (Weak)	MIRT679378	HITS-CLIP	23824327
hsa-miR-150-5p	MTRNR2L5	Functional MTI (Weak)	MIRT679700	HITS-CLIP	23824327
hsa-miR-150-5p	RPL24	Functional MTI (Weak)	MIRT679714	HITS-CLIP	23824327
hsa-miR-150-5p	SNX2	Functional MTI (Weak)	MIRT679889	HITS-CLIP	23824327
hsa-miR-150-5p	MCTS1	Functional MTI (Weak)	MIRT679936	HITS-CLIP	23824327
hsa-miR-150-5p	CD96	Functional MTI (Weak)	MIRT680064	HITS-CLIP	23824327
hsa-miR-150-5p	THAP1	Functional MTI (Weak)	MIRT680080	HITS-CLIP	23824327
hsa-miR-150-5p	SLC35F6	Functional MTI (Weak)	MIRT680093	HITS-CLIP	23824327
hsa-miR-150-5p	SLC35F6	Functional MTI (Weak)	MIRT680093	HITS-CLIP	22927820
hsa-miR-150-5p	XIAP	Functional MTI (Weak)	MIRT680489	HITS-CLIP	23824327
hsa-miR-150-5p	ESR2	Functional MTI (Weak)	MIRT683378	HITS-CLIP	23313552
hsa-miR-150-5p	MICA	Functional MTI (Weak)	MIRT683682	HITS-CLIP	23313552
hsa-miR-150-5p	ZNF7	Functional MTI (Weak)	MIRT683486	HITS-CLIP	23313552
hsa-miR-150-5p	ZNF878	Functional MTI (Weak)	MIRT683419	HITS-CLIP	23313552
hsa-miR-150-5p	ZNF878	Functional MTI (Weak)	MIRT683419	HITS-CLIP	27418678
hsa-miR-150-5p	PCP4L1	Functional MTI (Weak)	MIRT683619	HITS-CLIP	23313552
hsa-miR-150-5p	MYLK3	Functional MTI (Weak)	MIRT683938	HITS-CLIP	23313552
hsa-miR-150-5p	MYLK3	Functional MTI (Weak)	MIRT683938	HITS-CLIP	19536157
hsa-miR-150-5p	OCIAD1	Functional MTI (Weak)	MIRT683864	HITS-CLIP	23313552
hsa-miR-150-5p	TLR7	Functional MTI (Weak)	MIRT684072	HITS-CLIP	23313552
hsa-miR-150-5p	QRFPR	Functional MTI (Weak)	MIRT683969	HITS-CLIP	23313552
hsa-miR-150-5p	CEP104	Functional MTI (Weak)	MIRT684125	HITS-CLIP	23313552
hsa-miR-150-5p	INTS7	Functional MTI (Weak)	MIRT684473	HITS-CLIP	23313552
hsa-miR-150-5p	GPR137B	Functional MTI (Weak)	MIRT684484	HITS-CLIP	23313552
hsa-miR-150-5p	DCTN5	Functional MTI (Weak)	MIRT685188	HITS-CLIP	23313552
hsa-miR-150-5p	LRRD1	Functional MTI (Weak)	MIRT684704	HITS-CLIP	23313552
hsa-miR-150-5p	C12orf65	Functional MTI (Weak)	MIRT685734	HITS-CLIP	23313552
hsa-miR-150-5p	F2RL1	Functional MTI (Weak)	MIRT685238	HITS-CLIP	23313552
hsa-miR-150-5p	MSH3	Functional MTI (Weak)	MIRT685513	HITS-CLIP	23313552
hsa-miR-150-5p	BHMT2	Functional MTI (Weak)	MIRT685701	HITS-CLIP	23313552
hsa-miR-150-5p	C12orf49	Functional MTI (Weak)	MIRT685619	HITS-CLIP	23313552
hsa-miR-150-5p	C11orf1	Functional MTI (Weak)	MIRT685655	HITS-CLIP	23313552
hsa-miR-150-5p	C11orf1	Functional MTI (Weak)	MIRT685655	PAR-CLIP	27292025
hsa-miR-150-5p	ZNF426	Functional MTI (Weak)	MIRT685775	HITS-CLIP	23313552
hsa-miR-150-5p	RTN2	Functional MTI (Weak)	MIRT685876	HITS-CLIP	23313552
hsa-miR-150-5p	PTGIS	Functional MTI (Weak)	MIRT685941	HITS-CLIP	23313552
hsa-miR-150-5p	HS3ST1	Functional MTI (Weak)	MIRT686149	HITS-CLIP	23313552
hsa-miR-150-5p	TNIP3	Functional MTI (Weak)	MIRT686099	HITS-CLIP	23313552
hsa-miR-150-5p	USP15	Functional MTI (Weak)	MIRT686355	HITS-CLIP	23313552
hsa-miR-150-5p	WWC1	Functional MTI (Weak)	MIRT686278	HITS-CLIP	23313552
hsa-miR-150-5p	VPS53	Functional MTI (Weak)	MIRT686310	HITS-CLIP	23313552
hsa-miR-150-5p	UBE2V2	Functional MTI (Weak)	MIRT686381	HITS-CLIP	23313552
hsa-miR-150-5p	LINC00598	Functional MTI (Weak)	MIRT686472	HITS-CLIP	23313552
hsa-miR-150-5p	TRIOBP	Functional MTI (Weak)	MIRT686484	HITS-CLIP	23313552
hsa-miR-150-5p	SLC7A11	Functional MTI (Weak)	MIRT686821	HITS-CLIP	23313552
hsa-miR-150-5p	TIMM10	Functional MTI (Weak)	MIRT686685	HITS-CLIP	23313552
hsa-miR-150-5p	SGTB	Functional MTI (Weak)	MIRT686908	HITS-CLIP	23313552
hsa-miR-150-5p	HOOK3	Functional MTI (Weak)	MIRT687922	HITS-CLIP	23313552
hsa-miR-150-5p	RNF115	Functional MTI (Weak)	MIRT687036	HITS-CLIP	23313552
hsa-miR-150-5p	RABGAP1L	Functional MTI (Weak)	MIRT687071	HITS-CLIP	23313552
hsa-miR-150-5p	PDHB	Functional MTI (Weak)	MIRT687245	HITS-CLIP	23313552
hsa-miR-150-5p	LRIF1	Functional MTI (Weak)	MIRT687640	HITS-CLIP	23313552
hsa-miR-150-5p	ISG20L2	Functional MTI (Weak)	MIRT687830	HITS-CLIP	23313552
hsa-miR-150-5p	ISCA2	Functional MTI (Weak)	MIRT687853	HITS-CLIP	23313552
hsa-miR-150-5p	SERINC1	Functional MTI (Weak)	MIRT686977	HITS-CLIP	23313552
hsa-miR-150-5p	NSUN4	Functional MTI (Weak)	MIRT687395	HITS-CLIP	23313552
hsa-miR-150-5p	FAM213A	Functional MTI (Weak)	MIRT688266	HITS-CLIP	23313552
hsa-miR-150-5p	GPN2	Functional MTI (Weak)	MIRT688023	HITS-CLIP	23313552
hsa-miR-150-5p	DDI2	Functional MTI (Weak)	MIRT688500	HITS-CLIP	23313552
hsa-miR-150-5p	CPT1A	Functional MTI (Weak)	MIRT688672	HITS-CLIP	23313552
hsa-miR-150-5p	CRISPLD2	Functional MTI (Weak)	MIRT688628	HITS-CLIP	23313552
hsa-miR-150-5p	CAPZA2	Functional MTI (Weak)	MIRT688822	HITS-CLIP	23313552
hsa-miR-150-5p	CAPZA2	Functional MTI (Weak)	MIRT688822	HITS-CLIP	27418678
hsa-miR-150-5p	AGMAT	Functional MTI (Weak)	MIRT689061	HITS-CLIP	23313552
hsa-miR-150-5p	GTF2H3	Functional MTI (Weak)	MIRT689792	HITS-CLIP	23313552
hsa-miR-150-5p	ZBTB25	Functional MTI (Weak)	MIRT689116	HITS-CLIP	23313552
hsa-miR-150-5p	ZNF665	Functional MTI (Weak)	MIRT689165	HITS-CLIP	23313552
hsa-miR-150-5p	PTCHD3	Functional MTI (Weak)	MIRT690688	HITS-CLIP	23313552
hsa-miR-150-5p	HIST1H2BJ	Functional MTI (Weak)	MIRT689837	HITS-CLIP	23313552
hsa-miR-150-5p	MBD1	Functional MTI (Weak)	MIRT690069	HITS-CLIP	23313552
hsa-miR-150-5p	PTCHD3	Functional MTI (Weak)	MIRT690688	PAR-CLIP	27292025
hsa-miR-150-5p	IRAK4	Functional MTI (Weak)	MIRT690731	HITS-CLIP	23313552
hsa-miR-150-5p	NUGGC	Functional MTI (Weak)	MIRT691070	HITS-CLIP	23313552
hsa-miR-150-5p	ZNF578	Functional MTI (Weak)	MIRT690978	HITS-CLIP	23313552
hsa-miR-150-5p	FOXRED2	Functional MTI (Weak)	MIRT691489	HITS-CLIP	23313552
hsa-miR-150-5p	KIAA1841	Functional MTI (Weak)	MIRT691323	HITS-CLIP	23313552
hsa-miR-150-5p	ACOT9	Functional MTI (Weak)	MIRT692063	HITS-CLIP	23313552
hsa-miR-150-5p	ACOT9	Functional MTI (Weak)	MIRT692063	HITS-CLIP	27418678
hsa-miR-150-5p	RFK	Functional MTI (Weak)	MIRT692315	HITS-CLIP	23313552
hsa-miR-150-5p	NOL9	Functional MTI (Weak)	MIRT692204	HITS-CLIP	23313552
hsa-miR-150-5p	LY6G5B	Functional MTI (Weak)	MIRT692375	HITS-CLIP	23313552
hsa-miR-150-5p	GDF5OS	Functional MTI (Weak)	MIRT692600	HITS-CLIP	23313552
hsa-miR-150-5p	METTL8	Functional MTI (Weak)	MIRT692435	HITS-CLIP	23313552
hsa-miR-150-5p	PARD3	Functional MTI (Weak)	MIRT692538	HITS-CLIP	23313552
hsa-miR-150-5p	APEX2	Functional MTI (Weak)	MIRT692472	HITS-CLIP	23313552
hsa-miR-150-5p	SYNPO2L	Functional MTI (Weak)	MIRT692781	HITS-CLIP	23313552
hsa-miR-150-5p	LGSN	Functional MTI (Weak)	MIRT692976	HITS-CLIP	23313552
hsa-miR-150-5p	RNF34	Functional MTI (Weak)	MIRT693347	HITS-CLIP	23313552
hsa-miR-150-5p	RBM41	Functional MTI (Weak)	MIRT692872	HITS-CLIP	23313552
hsa-miR-150-5p	PRIM1	Functional MTI (Weak)	MIRT694048	HITS-CLIP	23313552
hsa-miR-150-5p	KIAA0930	Functional MTI (Weak)	MIRT694091	HITS-CLIP	23313552
hsa-miR-150-5p	ANKS4B	Functional MTI (Weak)	MIRT694930	HITS-CLIP	23313552
hsa-miR-150-5p	C14orf119	Functional MTI (Weak)	MIRT694658	HITS-CLIP	23313552
hsa-miR-150-5p	STX4	Functional MTI (Weak)	MIRT694811	HITS-CLIP	23313552
hsa-miR-150-5p	MAN2B2	Functional MTI (Weak)	MIRT695658	HITS-CLIP	23313552
hsa-miR-150-5p	ABCG8	Functional MTI (Weak)	MIRT695828	HITS-CLIP	23313552
hsa-miR-150-5p	UBOX5	Functional MTI (Weak)	MIRT696858	HITS-CLIP	23313552
hsa-miR-150-5p	EIF2B2	Functional MTI (Weak)	MIRT695970	HITS-CLIP	23313552
hsa-miR-150-5p	GNB5	Functional MTI (Weak)	MIRT696179	HITS-CLIP	23313552
hsa-miR-150-5p	GNB5	Functional MTI (Weak)	MIRT696179	HITS-CLIP	27418678
hsa-miR-150-5p	FAM153B	Functional MTI (Weak)	MIRT696328	HITS-CLIP	23313552
hsa-miR-150-5p	CCDC198	Functional MTI (Weak)	MIRT696900	HITS-CLIP	23313552
hsa-miR-150-5p	RPL14	Functional MTI (Weak)	MIRT700044	HITS-CLIP	23313552
hsa-miR-150-5p	ZYG11A	Functional MTI (Weak)	MIRT697242	HITS-CLIP	23313552
hsa-miR-150-5p	SPEM1	Functional MTI (Weak)	MIRT698923	HITS-CLIP	23313552
hsa-miR-150-5p	SLC35F5	Functional MTI (Weak)	MIRT699313	HITS-CLIP	23313552
hsa-miR-150-5p	SLC35F5	Functional MTI (Weak)	MIRT699313	HITS-CLIP	22927820
hsa-miR-150-5p	SLC35F5	Functional MTI (Weak)	MIRT699313	HITS-CLIP	27418678
hsa-miR-150-5p	ZMAT3	Functional MTI (Weak)	MIRT697386	HITS-CLIP	23313552
hsa-miR-150-5p	TMEM127	Functional MTI (Weak)	MIRT698328	HITS-CLIP	23313552
hsa-miR-150-5p	SLC6A4	Functional MTI (Weak)	MIRT699262	HITS-CLIP	23313552
hsa-miR-150-5p	SH3BP5	Functional MTI (Weak)	MIRT699628	HITS-CLIP	23313552
hsa-miR-150-5p	SCN2B	Functional MTI (Weak)	MIRT699818	HITS-CLIP	23313552
hsa-miR-150-5p	PGM2L1	Functional MTI (Weak)	MIRT700834	HITS-CLIP	23313552
hsa-miR-150-5p	PLAA	Functional MTI (Weak)	MIRT700751	HITS-CLIP	23313552
hsa-miR-150-5p	RNF19B	Functional MTI (Weak)	MIRT700100	HITS-CLIP	23313552
hsa-miR-150-5p	PTPN4	Functional MTI (Weak)	MIRT700506	HITS-CLIP	23313552
hsa-miR-150-5p	PTPN4	Functional MTI (Weak)	MIRT700506	PAR-CLIP	27292025
hsa-miR-150-5p	ORAI2	Functional MTI (Weak)	MIRT701202	HITS-CLIP	23313552
hsa-miR-150-5p	NUDT3	Functional MTI (Weak)	MIRT701292	HITS-CLIP	23313552
hsa-miR-150-5p	ETV3	Functional MTI (Weak)	MIRT703842	HITS-CLIP	23313552
hsa-miR-150-5p	MRPL37	Functional MTI (Weak)	MIRT701823	HITS-CLIP	23313552
hsa-miR-150-5p	METTL21A	Functional MTI (Weak)	MIRT702046	HITS-CLIP	23313552
hsa-miR-150-5p	KIAA1549	Functional MTI (Weak)	MIRT702438	HITS-CLIP	23313552
hsa-miR-150-5p	HAS2	Functional MTI (Weak)	MIRT703033	HITS-CLIP	23313552
hsa-miR-150-5p	HAS2	Functional MTI (Weak)	MIRT703033	HITS-CLIP	22927820
hsa-miR-150-5p	GPRIN3	Functional MTI (Weak)	MIRT703087	HITS-CLIP	23313552
hsa-miR-150-5p	CDKN2AIPNL	Functional MTI (Weak)	MIRT704758	HITS-CLIP	23313552
hsa-miR-150-5p	DNAJB4	Functional MTI (Weak)	MIRT704179	HITS-CLIP	23313552
hsa-miR-150-5p	LDHD	Functional MTI (Weak)	MIRT704192	HITS-CLIP	23313552
hsa-miR-150-5p	DRAXIN	Functional MTI (Weak)	MIRT704108	HITS-CLIP	23313552
hsa-miR-150-5p	DNAL1	Functional MTI (Weak)	MIRT704142	HITS-CLIP	23313552
hsa-miR-150-5p	ZSCAN2	Functional MTI (Weak)	MIRT706024	HITS-CLIP	22927820
hsa-miR-150-5p	ATP1B3	Functional MTI (Weak)	MIRT705345	HITS-CLIP	23313552
hsa-miR-150-5p	F2R	Functional MTI (Weak)	MIRT706040	HITS-CLIP	22927820
hsa-miR-150-5p	STAC2	Functional MTI (Weak)	MIRT706346	HITS-CLIP	22927820
hsa-miR-150-5p	ENTPD4	Functional MTI (Weak)	MIRT706103	HITS-CLIP	22927820
hsa-miR-150-5p	CDIPT	Functional MTI (Weak)	MIRT708366	HITS-CLIP	19536157
hsa-miR-150-5p	RAI1	Functional MTI (Weak)	MIRT706798	HITS-CLIP	21572407
hsa-miR-150-5p	RAI1	Functional MTI (Weak)	MIRT706798	HITS-CLIP	27418678
hsa-miR-150-5p	MTMR9	Functional MTI (Weak)	MIRT706512	HITS-CLIP	22927820
hsa-miR-150-5p	ZBED1	Functional MTI (Weak)	MIRT709533	HITS-CLIP	19536157
hsa-miR-150-5p	CDS2	Functional MTI (Weak)	MIRT708813	HITS-CLIP	19536157
hsa-miR-150-5p	LYRM7	Functional MTI (Weak)	MIRT708653	HITS-CLIP	19536157
hsa-miR-150-5p	FAHD1	Functional MTI (Weak)	MIRT709069	HITS-CLIP	19536157
hsa-miR-150-5p	TRUB2	Functional MTI (Weak)	MIRT709958	HITS-CLIP	19536157
hsa-miR-150-5p	RHOH	Functional MTI (Weak)	MIRT709501	HITS-CLIP	19536157
hsa-miR-150-5p	KANSL3	Functional MTI (Weak)	MIRT712974	HITS-CLIP	19536157
hsa-miR-150-5p	NDUFV3	Functional MTI (Weak)	MIRT710521	HITS-CLIP	19536157
hsa-miR-150-5p	RAB21	Functional MTI (Weak)	MIRT711654	HITS-CLIP	19536157
hsa-miR-150-5p	AMOTL2	Functional MTI (Weak)	MIRT711849	HITS-CLIP	19536157
hsa-miR-150-5p	PIGR	Functional MTI (Weak)	MIRT713935	HITS-CLIP	19536157
hsa-miR-150-5p	ZNF454	Functional MTI (Weak)	MIRT714303	HITS-CLIP	19536157
hsa-miR-150-5p	PIAS2	Functional MTI (Weak)	MIRT715730	HITS-CLIP	19536157
hsa-miR-150-5p	EXO5	Functional MTI (Weak)	MIRT714609	HITS-CLIP	19536157
hsa-miR-150-5p	TSPAN11	Functional MTI (Weak)	MIRT714993	HITS-CLIP	19536157
hsa-miR-150-5p	GOLGA2	Functional MTI (Weak)	MIRT716541	HITS-CLIP	19536157
hsa-miR-150-5p	TBL3	Functional MTI (Weak)	MIRT715791	HITS-CLIP	19536157
hsa-miR-150-5p	DLEU1	Functional MTI (Weak)	MIRT717144	HITS-CLIP	19536157
hsa-miR-150-5p	CRCP	Functional MTI (Weak)	MIRT716624	HITS-CLIP	19536157
hsa-miR-150-5p	CRCP	Functional MTI (Weak)	MIRT716624	PAR-CLIP	27292025
hsa-miR-150-5p	LRRC15	Functional MTI (Weak)	MIRT717916	HITS-CLIP	19536157
hsa-miR-150-5p	GATAD2B	Functional MTI (Weak)	MIRT717527	HITS-CLIP	19536157
hsa-miR-150-5p	ZCCHC24	Functional MTI (Weak)	MIRT717414	HITS-CLIP	19536157
hsa-miR-150-5p	PXMP4	Functional MTI (Weak)	MIRT717971	HITS-CLIP	19536157
hsa-miR-150-5p	ACOX1	Functional MTI (Weak)	MIRT719068	HITS-CLIP	19536157
hsa-miR-150-5p	ATP9A	Functional MTI (Weak)	MIRT718744	HITS-CLIP	19536157
hsa-miR-150-5p	PCYT1A	Functional MTI (Weak)	MIRT719098	HITS-CLIP	19536157
hsa-miR-150-5p	DPYSL5	Functional MTI (Weak)	MIRT719144	HITS-CLIP	19536157
hsa-miR-150-5p	PRKAB1	Functional MTI (Weak)	MIRT719923	HITS-CLIP	19536157
hsa-miR-150-5p	CAMK4	Functional MTI (Weak)	MIRT719223	HITS-CLIP	19536157
hsa-miR-150-5p	TEAD1	Functional MTI (Weak)	MIRT722613	HITS-CLIP	19536157
hsa-miR-150-5p	RAPGEF6	Functional MTI (Weak)	MIRT720721	HITS-CLIP	19536157
hsa-miR-150-5p	CARHSP1	Functional MTI (Weak)	MIRT721507	HITS-CLIP	19536157
hsa-miR-150-5p	BDP1	Functional MTI (Weak)	MIRT721911	HITS-CLIP	19536157
hsa-miR-150-5p	ZNF460	Functional MTI (Weak)	MIRT722704	HITS-CLIP	19536157
hsa-miR-150-5p	ZHX3	Functional MTI (Weak)	MIRT723730	HITS-CLIP	19536157
hsa-miR-150-5p	XPNPEP3	Functional MTI (Weak)	MIRT722874	HITS-CLIP	19536157
hsa-miR-150-5p	LMTK2	Functional MTI (Weak)	MIRT723998	HITS-CLIP	19536157
hsa-miR-150-5p	TMEM174	Functional MTI (Weak)	MIRT724002	HITS-CLIP	19536157
hsa-miR-150-5p	HAUS2	Functional MTI (Weak)	MIRT724547	HITS-CLIP	19536157
hsa-miR-150-5p	NEK8	Functional MTI (Weak)	MIRT724383	HITS-CLIP	19536157
hsa-miR-150-5p	SSSCA1	Functional MTI	MIRT731116	qRT-PCR, Luciferase reporter assay, Western blot	25435958
hsa-miR-150-5p	ATAD2B	Functional MTI (Weak)	MIRT724839	HITS-CLIP	19536157
hsa-miR-150-5p	STAT5B	Functional MTI	MIRT732355	Luciferase reporter assay, qRT-PCR, Western blot	27447965
hsa-miR-150-5p	CREB1	Functional MTI	MIRT732237	Luciferase reporter assay, qRT-PCR, Western blot	27285761
hsa-miR-150-5p	STAT1	Functional MTI	MIRT733223	Luciferase reporter assay, qRT-PCR, Western blot	26025667
hsa-miR-150-5p	POLD3	Functional MTI	MIRT733573	Immunofluorescence, Luciferase reporter assay, qRT-PCR	27862371
hsa-miR-150-5p	NANOG	Functional MTI	MIRT733717	Immunohistochemistry, Luciferase reporter assay, qRT-PCR, Western blot	27917123
hsa-miR-150-5p	PRKCA	Functional MTI	MIRT734463	Luciferase reporter assay, qRT-PCR, Western blot	26232986
hsa-miR-150-5p	MMP14	Functional MTI	MIRT734650	Luciferase reporter assay, qRT-PCR, Western blot	25549355
hsa-miR-150-5p	ARRB2	Functional MTI	MIRT734904	Luciferase reporter assay, qRT-PCR, Western blot	26549736
hsa-miR-150-5p	ZNF350	Functional MTI	MIRT735367	Luciferase reporter assay, qRT-PCR, Western blot	27586871
hsa-miR-150-5p	DDOST	Functional MTI (Weak)	MIRT737830	PAR-CLIP	26701625
hsa-miR-150-5p	KCTD20	Functional MTI (Weak)	MIRT737831	PAR-CLIP	26701625
hsa-miR-150-5p	PHLDA1	Functional MTI (Weak)	MIRT737832	PAR-CLIP	26701625
hsa-miR-150-5p	RAB3IP	Functional MTI (Weak)	MIRT737833	PAR-CLIP	26701625
hsa-miR-150-5p	STK11	Functional MTI (Weak)	MIRT737834	PAR-CLIP	26701625
hsa-miR-150-5p	SLC2A1	Functional MTI	MIRT735450	Luciferase reporter assay, Western blot	26746193
hsa-miR-150-5p	ARMT1	Functional MTI (Weak)	MIRT783880	HITS-CLIP	27418678
hsa-miR-150-5p	FAM241A	Functional MTI (Weak)	MIRT783881	HITS-CLIP	27418678
hsa-miR-150-5p	LRRC58	Functional MTI (Weak)	MIRT783882	HITS-CLIP	27418678
hsa-miR-150-5p	MPPE1	Functional MTI (Weak)	MIRT783883	HITS-CLIP	27418678
hsa-miR-150-5p	MRPS10	Functional MTI (Weak)	MIRT783884	HITS-CLIP	27418678
hsa-miR-150-5p	OLAH	Functional MTI (Weak)	MIRT783885	HITS-CLIP	27418678
hsa-miR-150-5p	SP2	Functional MTI (Weak)	MIRT783886	HITS-CLIP	27418678
hsa-miR-150-5p	ZNF257	Functional MTI (Weak)	MIRT783887	HITS-CLIP	27418678
hsa-miR-150-5p	ZNF786	Functional MTI (Weak)	MIRT783888	HITS-CLIP	27418678
hsa-miR-150-5p	CDC14B	Functional MTI (Weak)	MIRT762859	PAR-CLIP	27292025
hsa-miR-150-5p	CENPM	Functional MTI (Weak)	MIRT762860	PAR-CLIP	27292025
hsa-miR-150-5p	DPP9	Functional MTI (Weak)	MIRT762861	PAR-CLIP	27292025
hsa-miR-150-5p	ECHDC3	Functional MTI (Weak)	MIRT762862	PAR-CLIP	27292025
hsa-miR-150-5p	GJC1	Functional MTI (Weak)	MIRT762863	PAR-CLIP	27292025
hsa-miR-150-5p	GMEB1	Functional MTI (Weak)	MIRT762864	PAR-CLIP	27292025
hsa-miR-150-5p	GPBP1	Functional MTI (Weak)	MIRT762865	PAR-CLIP	27292025
hsa-miR-150-5p	ISY1	Functional MTI (Weak)	MIRT762866	PAR-CLIP	27292025
hsa-miR-150-5p	KIF3A	Functional MTI (Weak)	MIRT762867	PAR-CLIP	27292025
hsa-miR-150-5p	KPNA6	Functional MTI (Weak)	MIRT762868	PAR-CLIP	27292025
hsa-miR-150-5p	MSRB2	Functional MTI (Weak)	MIRT762869	PAR-CLIP	27292025
hsa-miR-150-5p	PROSER2	Functional MTI (Weak)	MIRT762870	PAR-CLIP	27292025
hsa-miR-150-5p	RABL3	Functional MTI (Weak)	MIRT762871	PAR-CLIP	27292025
hsa-miR-150-5p	SERINC3	Functional MTI (Weak)	MIRT762872	PAR-CLIP	27292025
hsa-miR-150-5p	SGO1	Functional MTI (Weak)	MIRT762873	PAR-CLIP	27292025
hsa-miR-150-5p	SLC43A2	Functional MTI (Weak)	MIRT762874	PAR-CLIP	27292025
hsa-miR-150-5p	THAP6	Functional MTI (Weak)	MIRT762875	PAR-CLIP	27292025
hsa-miR-150-5p	TLR10	Functional MTI (Weak)	MIRT762876	PAR-CLIP	27292025
hsa-miR-150-5p	TOR1AIP1	Functional MTI (Weak)	MIRT762877	PAR-CLIP	27292025
hsa-miR-150-5p	TPMT	Functional MTI (Weak)	MIRT762878	PAR-CLIP	27292025
hsa-miR-150-5p	TRIM65	Functional MTI (Weak)	MIRT762879	PAR-CLIP	27292025
hsa-miR-150-5p	XKR4	Functional MTI (Weak)	MIRT762880	PAR-CLIP	27292025
hsa-miR-150-5p	ZFP14	Functional MTI (Weak)	MIRT762881	PAR-CLIP	27292025
hsa-miR-150-5p	ZNF70	Functional MTI (Weak)	MIRT762882	PAR-CLIP	27292025
hsa-miR-150-5p	ZNF844	Functional MTI (Weak)	MIRT762883	PAR-CLIP	27292025
hsa-miR-150-5p	WDR77	Functional MTI (Weak)	MIRT447959	PAR-CLIP	22100165
hsa-miR-150-5p	MRPS27	Functional MTI (Weak)	MIRT461324	PAR-CLIP	23592263
hsa-miR-150-5p	C2CD4B	Functional MTI (Weak)	MIRT495023	PAR-CLIP	23708386
hsa-miR-150-5p	GAN	Functional MTI (Weak)	MIRT493802	PAR-CLIP	23592263
hsa-miR-150-5p	GAN	Functional MTI (Weak)	MIRT493802	PAR-CLIP	22012620
hsa-miR-150-5p	GAN	Functional MTI (Weak)	MIRT493802	PAR-CLIP	20371350
hsa-miR-150-5p	GAN	Functional MTI (Weak)	MIRT493802	PAR-CLIP	26701625
hsa-miR-150-5p	GAN	Functional MTI (Weak)	MIRT493802	PAR-CLIP	27292025
hsa-miR-150-5p	AGTPBP1	Functional MTI (Weak)	MIRT495046	PAR-CLIP	23708386
hsa-miR-150-5p	DGCR6L	Functional MTI (Weak)	MIRT496570	PAR-CLIP	22291592
hsa-miR-150-5p	XPR1	Functional MTI (Weak)	MIRT497483	PAR-CLIP	22291592
hsa-miR-150-5p	ABCB7	Functional MTI (Weak)	MIRT497936	PAR-CLIP	22291592
hsa-miR-150-5p	ABHD18	Functional MTI (Weak)	MIRT503982	PAR-CLIP	23446348
hsa-miR-150-5p	ACSL6	Functional MTI (Weak)	MIRT504020	PAR-CLIP	23446348
hsa-miR-150-5p	ABHD18	Functional MTI (Weak)	MIRT503982	PAR-CLIP	22012620
hsa-miR-150-5p	ABHD18	Functional MTI (Weak)	MIRT503982	PAR-CLIP	26701625
hsa-miR-150-5p	RRP36	Functional MTI (Weak)	MIRT504841	PAR-CLIP	23446348
hsa-miR-150-5p	TEP1	Functional MTI (Weak)	MIRT504765	PAR-CLIP	23446348
hsa-miR-150-5p	TEP1	Functional MTI (Weak)	MIRT504765	PAR-CLIP	22012620
hsa-miR-150-5p	RRP36	Functional MTI (Weak)	MIRT504841	PAR-CLIP	22012620
hsa-miR-150-5p	RRP36	Functional MTI (Weak)	MIRT504841	HITS-CLIP	23824327
hsa-miR-150-5p	RRP36	Functional MTI (Weak)	MIRT504841	PAR-CLIP	26701625
hsa-miR-150-5p	RRP36	Functional MTI (Weak)	MIRT504841	PAR-CLIP	27292025
hsa-miR-150-5p	SMUG1	Functional MTI (Weak)	MIRT505556	PAR-CLIP	23446348
hsa-miR-150-5p	PPM1A	Functional MTI (Weak)	MIRT506090	PAR-CLIP	23446348
hsa-miR-150-5p	BMP8B	Functional MTI (Weak)	MIRT509109	PAR-CLIP	23446348
hsa-miR-150-5p	BMP8B	Functional MTI (Weak)	MIRT509109	PAR-CLIP	21572407
hsa-miR-150-5p	BMP8B	Functional MTI (Weak)	MIRT509109	PAR-CLIP	20371350
hsa-miR-150-5p	TUBB4A	Functional MTI (Weak)	MIRT513390	PAR-CLIP	23446348
hsa-miR-150-5p	SERF2	Functional MTI (Weak)	MIRT514115	PAR-CLIP	23446348
hsa-miR-150-5p	A1CF	Functional MTI (Weak)	MIRT516023	PAR-CLIP	23446348
hsa-miR-150-5p	AHI1	Functional MTI (Weak)	MIRT515171	PAR-CLIP	23446348
hsa-miR-150-5p	FXYD5	Functional MTI (Weak)	MIRT514299	PAR-CLIP	23446348
hsa-miR-150-5p	FXYD5	Functional MTI (Weak)	MIRT514299	PAR-CLIP	21572407
hsa-miR-150-5p	SIGLEC11	Functional MTI (Weak)	MIRT514959	PAR-CLIP	23446348
hsa-miR-150-5p	IPP	Functional MTI (Weak)	MIRT515373	PAR-CLIP	23446348
hsa-miR-150-5p	SEPT14	Functional MTI (Weak)	MIRT515723	PAR-CLIP	23446348
hsa-miR-150-5p	SEPT14	Functional MTI (Weak)	MIRT515723	HITS-CLIP	23824327
hsa-miR-150-5p	BCAS4	Functional MTI (Weak)	MIRT516252	PAR-CLIP	23446348
hsa-miR-150-5p	MIXL1	Functional MTI (Weak)	MIRT516535	PAR-CLIP	23446348
hsa-miR-150-5p	ZNF708	Functional MTI (Weak)	MIRT516803	PAR-CLIP	23446348
hsa-miR-150-5p	ZNF708	Functional MTI (Weak)	MIRT516803	HITS-CLIP	23824327
hsa-miR-150-5p	CCDC30	Functional MTI (Weak)	MIRT517097	PAR-CLIP	23446348
hsa-miR-150-5p	FGD6	Functional MTI (Weak)	MIRT517038	PAR-CLIP	23446348
hsa-miR-150-5p	COX19	Functional MTI (Weak)	MIRT516989	PAR-CLIP	23446348
hsa-miR-150-5p	COX19	Functional MTI (Weak)	MIRT516989	HITS-CLIP	23313552
hsa-miR-150-5p	CCDC30	Functional MTI (Weak)	MIRT517097	HITS-CLIP	23824327
hsa-miR-150-5p	NKD1	Functional MTI (Weak)	MIRT518871	PAR-CLIP	23446348
hsa-miR-150-5p	EFCAB11	Functional MTI (Weak)	MIRT517794	PAR-CLIP	23446348
hsa-miR-150-5p	EFCAB11	Functional MTI (Weak)	MIRT517794	PAR-CLIP	21572407
hsa-miR-150-5p	MAPK13	Functional MTI (Weak)	MIRT519497	PAR-CLIP	23446348
hsa-miR-150-5p	TTLL12	Functional MTI (Weak)	MIRT520436	PAR-CLIP	23446348
hsa-miR-150-5p	SOCS5	Functional MTI (Weak)	MIRT520989	PAR-CLIP	23446348
hsa-miR-150-5p	KIAA1551	Functional MTI (Weak)	MIRT522851	PAR-CLIP	23446348
hsa-miR-150-5p	QSOX1	Functional MTI (Weak)	MIRT521526	PAR-CLIP	23446348
hsa-miR-150-5p	QSOX1	Functional MTI (Weak)	MIRT521526	HITS-CLIP	23313552
hsa-miR-150-5p	PLPBP	Functional MTI (Weak)	MIRT521645	PAR-CLIP	23446348
hsa-miR-150-5p	CACYBP	Functional MTI (Weak)	MIRT524603	PAR-CLIP	23446348
hsa-miR-150-5p	HYPK	Functional MTI (Weak)	MIRT523061	PAR-CLIP	23446348
hsa-miR-150-5p	GGA2	Functional MTI (Weak)	MIRT523581	PAR-CLIP	23446348
hsa-miR-150-5p	INTU	Functional MTI (Weak)	MIRT522973	PAR-CLIP	23446348
hsa-miR-150-5p	CYCS	Functional MTI (Weak)	MIRT524273	PAR-CLIP	23446348
hsa-miR-150-5p	CYCS	Functional MTI (Weak)	MIRT524273	HITS-CLIP	23824327
hsa-miR-150-5p	CYCS	Functional MTI (Weak)	MIRT524273	PAR-CLIP	27292025
hsa-miR-150-5p	CNKSR3	Functional MTI (Weak)	MIRT524435	PAR-CLIP	23446348
hsa-miR-150-5p	AGO3	Functional MTI (Weak)	MIRT524962	PAR-CLIP	23446348
hsa-miR-150-5p	AGO3	Functional MTI (Weak)	MIRT524962	HITS-CLIP	23824327
hsa-miR-150-5p	C18orf32	Functional MTI (Weak)	MIRT525288	PAR-CLIP	22012620
hsa-miR-150-5p	TNFAIP8L1	Functional MTI (Weak)	MIRT529981	PAR-CLIP	22012620
hsa-miR-150-5p	TRAF3IP2	Functional MTI (Weak)	MIRT528701	PAR-CLIP	22012620
hsa-miR-150-5p	TRAF3IP2	Functional MTI (Weak)	MIRT528701	PAR-CLIP	20371350
hsa-miR-150-5p	ANKRD65	Functional MTI (Weak)	MIRT526171	PAR-CLIP	22012620
hsa-miR-150-5p	NME6	Functional MTI (Weak)	MIRT526618	PAR-CLIP	22012620
hsa-miR-150-5p	C3orf36	Functional MTI (Weak)	MIRT527226	PAR-CLIP	22012620
hsa-miR-150-5p	C3orf36	Functional MTI (Weak)	MIRT527226	PAR-CLIP	20371350
hsa-miR-150-5p	C3orf36	Functional MTI (Weak)	MIRT527226	PAR-CLIP	27292025
hsa-miR-150-5p	TNFAIP8L1	Functional MTI (Weak)	MIRT529981	PAR-CLIP	27292025
hsa-miR-150-5p	GPR182	Functional MTI (Weak)	MIRT530807	PAR-CLIP	22012620
hsa-miR-150-5p	PLXDC1	Functional MTI (Weak)	MIRT530238	PAR-CLIP	22012620
hsa-miR-150-5p	WDR97	Functional MTI (Weak)	MIRT530022	PAR-CLIP	22012620
hsa-miR-150-5p	ABHD15	Functional MTI (Weak)	MIRT530573	PAR-CLIP	22012620
hsa-miR-150-5p	TXK	Functional MTI (Weak)	MIRT531755	PAR-CLIP	22012620
hsa-miR-150-5p	FHDC1	Functional MTI (Weak)	MIRT532028	PAR-CLIP	22012620
hsa-miR-150-5p	SKIDA1	Functional MTI (Weak)	MIRT534310	PAR-CLIP	22012620
hsa-miR-150-5p	PHF12	Functional MTI (Weak)	MIRT535305	PAR-CLIP	22012620
hsa-miR-150-5p	KRBOX4	Functional MTI (Weak)	MIRT544456	PAR-CLIP	21572407
hsa-miR-150-5p	ZNF514	Functional MTI (Weak)	MIRT540648	PAR-CLIP	21572407
hsa-miR-150-5p	CAVIN1	Functional MTI (Weak)	MIRT542033	PAR-CLIP	21572407
hsa-miR-150-5p	DIS3L	Functional MTI (Weak)	MIRT542124	PAR-CLIP	21572407
hsa-miR-150-5p	MED16	Functional MTI (Weak)	MIRT542350	PAR-CLIP	21572407
hsa-miR-150-5p	DSN1	Functional MTI (Weak)	MIRT537947	PAR-CLIP	22012620
hsa-miR-150-5p	FAM89A	Functional MTI (Weak)	MIRT540257	PAR-CLIP	21572407
hsa-miR-150-5p	MASTL	Functional MTI (Weak)	MIRT540369	PAR-CLIP	21572407
hsa-miR-150-5p	MIS18A	Functional MTI (Weak)	MIRT540669	PAR-CLIP	21572407
hsa-miR-150-5p	MIS18A	Functional MTI (Weak)	MIRT540669	HITS-CLIP	23824327
hsa-miR-150-5p	PDZD8	Functional MTI (Weak)	MIRT547164	PAR-CLIP	21572407
hsa-miR-150-5p	FRAT2	Functional MTI (Weak)	MIRT548162	PAR-CLIP	21572407
hsa-miR-150-5p	BBS5	Functional MTI (Weak)	MIRT551677	PAR-CLIP	21572407
hsa-miR-150-5p	ASB16	Functional MTI (Weak)	MIRT551694	PAR-CLIP	21572407
hsa-miR-150-5p	POLR3A	Functional MTI (Weak)	MIRT555448	PAR-CLIP	21572407
hsa-miR-150-5p	PPP2CB	Functional MTI (Weak)	MIRT555324	PAR-CLIP	21572407
hsa-miR-150-5p	HMGB1	Functional MTI (Weak)	MIRT557269	PAR-CLIP	21572407
hsa-miR-150-5p	HMGB1	Functional MTI (Weak)	MIRT557269	HITS-CLIP	23313552
hsa-miR-150-5p	GOSR1	Functional MTI (Weak)	MIRT557564	PAR-CLIP	21572407
hsa-miR-155-5p	EEF2	Functional MTI (Weak)	MIRT562439	PAR-CLIP	20371350
hsa-miR-155-5p	ZNF644	Functional MTI (Weak)	MIRT564632	PAR-CLIP	20371350
hsa-miR-155-5p	MTRNR2L3	Functional MTI (Weak)	MIRT568726	PAR-CLIP	20371350
hsa-miR-155-5p	CDV3	Functional MTI (Weak)	MIRT572180	PAR-CLIP	20371350
hsa-miR-155-5p	MTRNR2L9	Functional MTI (Weak)	MIRT573470	PAR-CLIP	20371350
hsa-miR-155-5p	CHRDL1	Functional MTI (Weak)	MIRT613942	HITS-CLIP	23824327
hsa-miR-155-5p	CHRDL1	Functional MTI (Weak)	MIRT613942	HITS-CLIP	23313552
hsa-miR-155-5p	CHRDL1	Functional MTI (Weak)	MIRT613942	HITS-CLIP	27418678
hsa-miR-155-5p	ZNF500	Functional MTI (Weak)	MIRT621541	HITS-CLIP	23824327
hsa-miR-155-5p	TDRD6	Functional MTI (Weak)	MIRT642736	HITS-CLIP	23824327
hsa-miR-155-5p	MARVELD1	Functional MTI (Weak)	MIRT648843	HITS-CLIP	23824327
hsa-miR-155-5p	CNPPD1	Functional MTI (Weak)	MIRT659439	HITS-CLIP	23824327
hsa-miR-155-5p	MEIS1	Functional MTI	MIRT000287	Luciferase reporter assay, qRT-PCR, Western blot	18950466
hsa-miR-155-5p	MEIS1	Functional MTI (Weak)	MIRT000287	Proteomics	18668040
hsa-miR-155-5p	TAB2	Functional MTI	MIRT000289	Luciferase reporter assay, Microarray, qRT-PCR, Western blot	19193853
hsa-miR-155-5p	TAB2	Functional MTI	MIRT000289	Luciferase reporter assay, Microarray, qRT-PCR, Western blot	20852130
hsa-miR-155-5p	TAB2	Functional MTI	MIRT000289	Luciferase reporter assay	23449975
hsa-miR-155-5p	TAB2	Functional MTI	MIRT000289	Reporter assay	20680360
hsa-miR-155-5p	TAB2	Functional MTI (Weak)	MIRT000289	HITS-CLIP	22473208
hsa-miR-155-5p	MECP2	Functional MTI	MIRT000442	Immunohistochemistry, Luciferase reporter assay, qRT-PCR, Western blot	19897480
hsa-miR-155-5p	MECP2	Functional MTI	MIRT000442	Luciferase reporter assay, qRT-PCR, Microarray	20388499
hsa-miR-155-5p	SOCS1	Functional MTI	MIRT000456	qRT-PCR, Luciferase reporter assay, Western blot	20354188
hsa-miR-155-5p	SOCS1	Functional MTI	MIRT000456	ELISA, Luciferase reporter assay, qRT-PCR, Western blot	21355095
hsa-miR-155-5p	SOCS1	Functional MTI	MIRT000456	Luciferase reporter assay, qRT-PCR, Western blot	22387553
hsa-miR-155-5p	SOCS1	Functional MTI	MIRT000456	Luciferase reporter assay	22771905
hsa-miR-155-5p	SOCS1	Functional MTI (Weak)	MIRT000456	Proteomics	18668040
hsa-miR-155-5p	SOCS1	Functional MTI (Weak)	MIRT000456	HITS-CLIP	22473208
hsa-miR-155-5p	SOCS1	Functional MTI	MIRT000456	Luciferase reporter assay, qRT-PCR, Western blot	24351865
hsa-miR-155-5p	SOCS1	Functional MTI	MIRT000456	ELISA, Immunoprecipitaion, Luciferase reporter assay, Microarray, Northern blot, qRT-PCR, Western blot	23436936
hsa-miR-155-5p	SOCS1	Functional MTI	MIRT000456	Western blot	27470349
hsa-miR-155-5p	SOCS1	Functional MTI	MIRT000456	qRT-PCR, Western blot	25998827
hsa-miR-155-5p	SOCS1	Functional MTI	MIRT000456	ELISA, qRT-PCR, Western blot	27817193
hsa-miR-155-5p	SOCS1	Functional MTI	MIRT000456	Luciferase reporter assay, qRT-PCR, Western blot	27811366
hsa-miR-155-5p	MSH6	Functional MTI	MIRT000459	Luciferase reporter assay, Western blot, Northern blot	20351277
hsa-miR-155-5p	MSH2	Functional MTI	MIRT000460	Luciferase reporter assay, Western blot, Northern blot	20351277
hsa-miR-155-5p	MLH1	Functional MTI	MIRT000461	Luciferase reporter assay, Western blot, Northern blot	20351277
hsa-miR-155-5p	MLH1	Functional MTI	MIRT000461	Immunohistochemistry, Luciferase reporter assay, qRT-PCR, Western blot	23715647
hsa-miR-155-5p	INPP5D	Functional MTI	MIRT000631	qRT-PCR, Luciferase reporter assay, Western blot	19890474
hsa-miR-155-5p	INPP5D	Functional MTI	MIRT000631	Luciferase reporter assay, Western blot, Reporter assay	20041145
hsa-miR-155-5p	INPP5D	Functional MTI	MIRT000631	Luciferase reporter assay, Reporter assay;Western blot;qRT-PCR;Other	19359473
hsa-miR-155-5p	INPP5D	Functional MTI	MIRT000631	GFP reporter assay, Luciferase reporter assay, Northern blot, qRT-PCR, Western blot	19641183
hsa-miR-155-5p	INPP5D	Functional MTI	MIRT000631	Immunohistochemistry, In situ hybridization, Luciferase reporter assay, qRT-PCR, Western blot	24522920
hsa-miR-155-5p	INPP5D	Functional MTI	MIRT000631	EMSA, Flow, Luciferase reporter assay, qRT-PCR, Western blot	25971362
hsa-miR-155-5p	DET1	Functional MTI	MIRT000972	Luciferase reporter assay	18367535
hsa-miR-155-5p	DET1	Functional MTI	MIRT000972	Reporter assay;Other	20584899
hsa-miR-155-5p	DET1	Functional MTI	MIRT000972	ChIP-seq, Western blot, Luciferase reporter assay	26497687
hsa-miR-155-5p	SMAD5	Functional MTI	MIRT000973	Luciferase reporter assay	18367535
hsa-miR-155-5p	SMAD5	Functional MTI	MIRT000973	immunoblot, Luciferase reporter assay, qRT-PCR, Western blot	20133617
hsa-miR-155-5p	SMAD5	Functional MTI	MIRT000973	Luciferase reporter assay, qRT-PCR, Western blot	20427544
hsa-miR-155-5p	SMAD5	Functional MTI (Weak)	MIRT000973	Proteomics	18668040
hsa-miR-155-5p	HIVEP2	Functional MTI	MIRT000974	Luciferase reporter assay	18367535
hsa-miR-155-5p	HIVEP2	Functional MTI	MIRT000974	Luciferase reporter assay, qRT-PCR, Western blot	20427544
hsa-miR-155-5p	HIVEP2	Functional MTI	MIRT000974	Reporter assay;Other	20584899
hsa-miR-155-5p	ZNF652	Functional MTI	MIRT000975	Luciferase reporter assay	18367535
hsa-miR-155-5p	ZNF652	Functional MTI	MIRT000975	Reporter assay;Other	20584899
hsa-miR-155-5p	ZNF652	Functional MTI	MIRT000975	Western blot	22797073
hsa-miR-155-5p	ZNF652	Functional MTI (Weak)	MIRT000975	Microarray, qRT-PCR	25128227
hsa-miR-155-5p	ZIC3	Functional MTI	MIRT000976	Luciferase reporter assay	18367535
hsa-miR-155-5p	ZIC3	Functional MTI	MIRT000976	Luciferase reporter assay	19177201
hsa-miR-155-5p	APC	Functional MTI	MIRT001207	Luciferase reporter assay, Western blot	19136465
hsa-miR-155-5p	APC	Functional MTI (Weak)	MIRT001207	Proteomics	20584899
hsa-miR-155-5p	APC	Functional MTI	MIRT001207	Luciferase reporter assay, qRT-PCR, Western blot	23796566
hsa-miR-155-5p	APC	Functional MTI	MIRT001207	Luciferase reporter assay, Western blot	22610915
hsa-miR-155-5p	BACH1	Functional MTI	MIRT001043	Luciferase reporter assay, Reporter assay	17881434
hsa-miR-155-5p	BACH1	Functional MTI	MIRT001043	qRT-PCR, Luciferase reporter assay	18299402
hsa-miR-155-5p	BACH1	Functional MTI	MIRT001043	Luciferase reporter assay	18367535
hsa-miR-155-5p	BACH1	Functional MTI	MIRT001043	Immunohistochemistry, In situ hybridization, Luciferase reporter assay, Microarray, qRT-PCR, Western blot	21541331
hsa-miR-155-5p	BACH1	Functional MTI	MIRT001043	Reporter assay;Other	20584899
hsa-miR-155-5p	BACH1	Functional MTI (Weak)	MIRT001043	HITS-CLIP	23313552
hsa-miR-155-5p	BACH1	Functional MTI (Weak)	MIRT001043	Microarray, qRT-PCR	25128227
hsa-miR-155-5p	JARID2	Functional MTI	MIRT001075	qRT-PCR, Luciferase reporter assay	19759154
hsa-miR-155-5p	JARID2	Functional MTI	MIRT001075	Luciferase reporter assay	23185331
hsa-miR-155-5p	JARID2	Functional MTI	MIRT001075	Reporter assay;Other	20584899
hsa-miR-155-5p	JARID2	Functional MTI (Weak)	MIRT001075	PAR-CLIP	22012620
hsa-miR-155-5p	JARID2	Functional MTI	MIRT001075	In situ hybridization, Luciferase reporter assay	25097177
hsa-miR-155-5p	JARID2	Functional MTI	MIRT001075	ChIP-seq, Luciferase reporter assay, Western blot	26497687
hsa-miR-155-5p	WDFY1	Functional MTI (Weak)	MIRT001486	pSILAC, Proteomics;Other	18668040
hsa-miR-155-5p	WDFY1	Functional MTI (Weak)	MIRT001486	HITS-CLIP	22473208
hsa-miR-155-5p	VAMP3	Functional MTI (Weak)	MIRT001487	pSILAC, Proteomics;Other	18668040
hsa-miR-155-5p	VAMP3	Functional MTI (Weak)	MIRT001487	PAR-CLIP	27292025
hsa-miR-155-5p	UBE2J1	Functional MTI (Weak)	MIRT001488	pSILAC, Proteomics	18668040
hsa-miR-155-5p	TXNRD1	Functional MTI (Weak)	MIRT001489	pSILAC, Proteomics;Other	18668040
hsa-miR-155-5p	TXNDC12	Functional MTI (Weak)	MIRT001490	pSILAC, Proteomics;Other	18668040
hsa-miR-155-5p	TRIP13	Functional MTI (Weak)	MIRT001491	pSILAC, Proteomics	18668040
hsa-miR-155-5p	TRIP13	Functional MTI	MIRT001491	Reporter assay;Other	20584899
hsa-miR-155-5p	TRIP13	Functional MTI (Weak)	MIRT001491	HITS-CLIP	22473208
hsa-miR-155-5p	TRIM32	Functional MTI (Weak)	MIRT001492	pSILAC, Proteomics;Other	18668040
hsa-miR-155-5p	TRIM32	Functional MTI (Weak)	MIRT001492	HITS-CLIP	22473208
hsa-miR-155-5p	TRIM32	Functional MTI (Weak)	MIRT001492	Microarray, qRT-PCR	25128227
hsa-miR-155-5p	TRIM32	Functional MTI	MIRT001492	ChIP-seq, Luciferase reporter assay, Western blot	26497687
hsa-miR-155-5p	TRAM1	Functional MTI (Weak)	MIRT001493	pSILAC, Proteomics;Other	18668040
hsa-miR-155-5p	TRAM1	Functional MTI (Weak)	MIRT001493	HITS-CLIP	22473208
hsa-miR-155-5p	TNFRSF10A	Functional MTI (Weak)	MIRT001494	pSILAC, Proteomics;Other	18668040
hsa-miR-155-5p	TBCA	Functional MTI (Weak)	MIRT001495	pSILAC, Proteomics	18668040
hsa-miR-155-5p	TACSTD2	Functional MTI (Weak)	MIRT001496	pSILAC, Proteomics;Other	18668040
hsa-miR-155-5p	SYPL1	Functional MTI (Weak)	MIRT001497	pSILAC, Proteomics;Other	18668040
hsa-miR-155-5p	SYNE2	Functional MTI (Weak)	MIRT001498	pSILAC, Proteomics;Other	18668040
hsa-miR-155-5p	SNAP29	Functional MTI (Weak)	MIRT001499	pSILAC, Proteomics;Other	18668040
hsa-miR-155-5p	SMAD1	Functional MTI	MIRT001500	Luciferase reporter assay, qRT-PCR, Western blot	20427544
hsa-miR-155-5p	SMAD1	Functional MTI (Weak)	MIRT001500	pSILAC, Proteomics	18668040
hsa-miR-155-5p	SLC30A1	Functional MTI (Weak)	MIRT001501	pSILAC, Proteomics;Other	18668040
hsa-miR-155-5p	SLC30A1	Functional MTI (Weak)	MIRT001501	PAR-CLIP	23592263
hsa-miR-155-5p	SLC30A1	Functional MTI (Weak)	MIRT001501	PAR-CLIP	21572407
hsa-miR-155-5p	SH3BP4	Functional MTI (Weak)	MIRT001502	pSILAC, Proteomics;Other	18668040
hsa-miR-155-5p	SDCBP	Functional MTI (Weak)	MIRT001503	pSILAC, Proteomics	18668040
hsa-miR-155-5p	SDCBP	Functional MTI	MIRT001503	Immunocytochemistry, Immunohistochemistry, In situ hybridization, Luciferase reporter assay, Microarray, qRT-PCR, Western blot	24604078
hsa-miR-155-5p	SCAMP1	Functional MTI (Weak)	MIRT001504	pSILAC, Proteomics;Other	18668040
hsa-miR-155-5p	RHEB	Functional MTI (Weak)	MIRT001505	pSILAC, Proteomics	18668040
hsa-miR-155-5p	RHEB	Functional MTI (Weak)	MIRT001505	Microarray	23807165
hsa-miR-155-5p	RCOR1	Functional MTI (Weak)	MIRT001506	pSILAC, Proteomics;Other	18668040
hsa-miR-155-5p	RCOR1	Functional MTI (Weak)	MIRT001506	HITS-CLIP	22473208
hsa-miR-155-5p	RCN2	Functional MTI (Weak)	MIRT001507	pSILAC, Proteomics;Other	18668040
hsa-miR-155-5p	RCN2	Functional MTI (Weak)	MIRT001507	HITS-CLIP	22473208
hsa-miR-155-5p	RAI14	Functional MTI (Weak)	MIRT001508	pSILAC, Proteomics;Other	18668040
hsa-miR-155-5p	RAB6A	Functional MTI (Weak)	MIRT001509	pSILAC, Proteomics;Other	18668040
hsa-miR-155-5p	RAB5C	Functional MTI (Weak)	MIRT001510	pSILAC, Proteomics;Other	18668040
hsa-miR-155-5p	RAB5C	Functional MTI (Weak)	MIRT001510	PAR-CLIP	27292025
hsa-miR-155-5p	RAB34	Functional MTI (Weak)	MIRT001511	pSILAC, Proteomics;Other	18668040
hsa-miR-155-5p	RAB27B	Functional MTI (Weak)	MIRT001512	pSILAC, Proteomics;Other	18668040
hsa-miR-155-5p	RAB23	Functional MTI (Weak)	MIRT001513	pSILAC, Proteomics;Other	18668040
hsa-miR-155-5p	PTPRJ	Functional MTI (Weak)	MIRT001514	pSILAC, Proteomics;Other	18668040
hsa-miR-155-5p	PRKCI	Functional MTI (Weak)	MIRT001515	pSILAC, Proteomics;Other	18668040
hsa-miR-155-5p	PRAF2	Functional MTI (Weak)	MIRT001516	pSILAC	18668040
hsa-miR-155-5p	PPP5C	Functional MTI (Weak)	MIRT001518	pSILAC	18668040
hsa-miR-155-5p	PPL	Functional MTI (Weak)	MIRT001519	pSILAC, Proteomics;Other	18668040
hsa-miR-155-5p	PPL	Functional MTI (Weak)	MIRT001519	Microarray, qRT-PCR	22815788
hsa-miR-155-5p	POLE4	Functional MTI (Weak)	MIRT001520	pSILAC, Proteomics;Other	18668040
hsa-miR-155-5p	POLE3	Functional MTI (Weak)	MIRT001521	pSILAC, Proteomics	18668040
hsa-miR-155-5p	PODXL	Functional MTI (Weak)	MIRT001522	pSILAC, Proteomics;Other	18668040
hsa-miR-155-5p	PLXND1	Functional MTI (Weak)	MIRT001523	pSILAC, Proteomics;Other	18668040
hsa-miR-155-5p	PKN2	Functional MTI (Weak)	MIRT001524	pSILAC, Proteomics	18668040
hsa-miR-155-5p	PKN2	Functional MTI	MIRT001524	Reporter assay;Other	20584899
hsa-miR-155-5p	PKN2	Functional MTI (Weak)	MIRT001524	HITS-CLIP	22473208
hsa-miR-155-5p	PICALM	Functional MTI (Weak)	MIRT001525	pSILAC, Proteomics	18668040
hsa-miR-155-5p	PICALM	Functional MTI	MIRT001525	Reporter assay;Other	20584899
hsa-miR-155-5p	PICALM	Functional MTI (Weak)	MIRT001525	HITS-CLIP	22473208
hsa-miR-155-5p	PHC2	Functional MTI (Weak)	MIRT001526	pSILAC, Proteomics	18668040
hsa-miR-155-5p	PHC2	Functional MTI	MIRT001526	Reporter assay;Other	20584899
hsa-miR-155-5p	PHC2	Functional MTI (Weak)	MIRT001526	HITS-CLIP	22473208
hsa-miR-155-5p	PDLIM5	Functional MTI (Weak)	MIRT001527	pSILAC	18668040
hsa-miR-155-5p	PDLIM5	Functional MTI	MIRT001527	Western blot	20584899
hsa-miR-155-5p	PDE3A	Functional MTI (Weak)	MIRT001528	pSILAC, Proteomics;Other	18668040
hsa-miR-155-5p	PDE3A	Functional MTI (Weak)	MIRT001528	HITS-CLIP	23313552
hsa-miR-155-5p	NT5E	Functional MTI (Weak)	MIRT001529	pSILAC, Proteomics;Other	18668040
hsa-miR-155-5p	NARS	Functional MTI (Weak)	MIRT001530	pSILAC, Proteomics	18668040
hsa-miR-155-5p	NARS	Functional MTI	MIRT001530	Reporter assay;Other	20584899
hsa-miR-155-5p	NARS	Functional MTI (Weak)	MIRT001530	HITS-CLIP	22473208
hsa-miR-155-5p	NARS	Functional MTI (Weak)	MIRT001530	PAR-CLIP	23592263
hsa-miR-155-5p	MYO1E	Functional MTI (Weak)	MIRT001531	pSILAC, Proteomics;Other	18668040
hsa-miR-155-5p	MYO10	Functional MTI	MIRT001532	Luciferase reporter assay, qRT-PCR, Western blot	20427544
hsa-miR-155-5p	MYO10	Functional MTI (Weak)	MIRT001532	pSILAC, Proteomics	18668040
hsa-miR-155-5p	MSI2	Functional MTI (Weak)	MIRT001533	pSILAC	18668040
hsa-miR-155-5p	MPZL1	Functional MTI (Weak)	MIRT001534	pSILAC, Proteomics;Other	18668040
hsa-miR-155-5p	MOSPD2	Functional MTI (Weak)	MIRT001535	pSILAC, Proteomics;Other	18668040
hsa-miR-155-5p	MARC1	Functional MTI (Weak)	MIRT001536	pSILAC, Proteomics	18668040
hsa-miR-155-5p	METTL7A	Functional MTI (Weak)	MIRT001538	pSILAC, Proteomics;Other	18668040
hsa-miR-155-5p	LY6K	Functional MTI (Weak)	MIRT001541	pSILAC, Proteomics;Other	18668040
hsa-miR-155-5p	LPL	Functional MTI (Weak)	MIRT001542	pSILAC, Proteomics;Other	18668040
hsa-miR-155-5p	UFL1	Functional MTI (Weak)	MIRT001543	pSILAC, Proteomics;Other	18668040
hsa-miR-155-5p	HSDL1	Functional MTI (Weak)	MIRT001544	pSILAC, Proteomics;Other	18668040
hsa-miR-155-5p	HSDL1	Functional MTI (Weak)	MIRT001544	HITS-CLIP	22473208
hsa-miR-155-5p	HSD17B12	Functional MTI (Weak)	MIRT001545	pSILAC, Proteomics;Other	18668040
hsa-miR-155-5p	GNA13	Functional MTI (Weak)	MIRT001546	pSILAC, Proteomics;Other	18668040
hsa-miR-155-5p	FMNL2	Functional MTI (Weak)	MIRT001547	pSILAC, Proteomics;Other	18668040
hsa-miR-155-5p	FADS1	Functional MTI (Weak)	MIRT001549	pSILAC, Proteomics;Other	18668040
hsa-miR-155-5p	DSG2	Functional MTI (Weak)	MIRT001550	pSILAC, Proteomics;Other	18668040
hsa-miR-155-5p	DPP7	Functional MTI (Weak)	MIRT001551	pSILAC, Proteomics;Other	18668040
hsa-miR-155-5p	DNAJC19	Functional MTI (Weak)	MIRT001552	pSILAC	18668040
hsa-miR-155-5p	DNAJC19	Functional MTI (Weak)	MIRT001552	qRT-PCR	20584899
hsa-miR-155-5p	DNAJB1	Functional MTI (Weak)	MIRT001553	pSILAC, Proteomics;Other	18668040
hsa-miR-155-5p	DNAJB1	Functional MTI (Weak)	MIRT001553	HITS-CLIP	22473208
hsa-miR-155-5p	DHX40	Functional MTI (Weak)	MIRT001554	pSILAC, Proteomics	18668040
hsa-miR-155-5p	DHX40	Functional MTI	MIRT001554	Reporter assay;Other	20584899
hsa-miR-155-5p	CYP51A1	Functional MTI (Weak)	MIRT001555	pSILAC, Proteomics;Other	18668040
hsa-miR-155-5p	CUL4B	Functional MTI (Weak)	MIRT001556	pSILAC, Proteomics;Other	18668040
hsa-miR-155-5p	CTNNB1	Functional MTI (Weak)	MIRT001557	pSILAC, Proteomics;Other	18668040
hsa-miR-155-5p	CLDN1	Functional MTI (Weak)	MIRT001558	pSILAC, Proteomics;Other	18668040
hsa-miR-155-5p	CLDN1	Functional MTI	MIRT001558	Immunocytochemistry, Immunohistochemistry, In situ hybridization, Luciferase reporter assay, Microarray, qRT-PCR, Western blot	24604078
hsa-miR-155-5p	CHAF1A	Functional MTI (Weak)	MIRT001559	pSILAC, Proteomics;Other	18668040
hsa-miR-155-5p	CEBPB	Functional MTI	MIRT001560	Luciferase reporter assay	18367535
hsa-miR-155-5p	CEBPB	Functional MTI	MIRT001560	Microarray, qRT-PCR, Western blot	19193853
hsa-miR-155-5p	CEBPB	Functional MTI	MIRT001560	Luciferase reporter assay, qRT-PCR, Western blot	20427544
hsa-miR-155-5p	CEBPB	Functional MTI (Weak)	MIRT001560	pSILAC, Proteomics	18668040
hsa-miR-155-5p	CEBPB	Functional MTI	MIRT001560	Luciferase reporter assay, qRT-PCR	21813606
hsa-miR-155-5p	CEBPB	Functional MTI	MIRT001560	Luciferase reporter assay	19596814
hsa-miR-155-5p	CEBPB	Functional MTI	MIRT001560	ELISA, Immunoblot, Immunocytochemistry, Immunofluorescence, Luciferase reporter assay, qRT-PCR	19887047
hsa-miR-155-5p	CEBPB	Functional MTI	MIRT001560	Western blot	23749759
hsa-miR-155-5p	CEBPB	Functional MTI	MIRT001560	Chip, ELISA, Luciferase reporter assay, QRTPCR, Western blot	23612310
hsa-miR-155-5p	CEBPB	Functional MTI (Weak)	MIRT001560	HITS-CLIP	22473208
hsa-miR-155-5p	CDK5RAP3	Functional MTI (Weak)	MIRT001561	pSILAC	18668040
hsa-miR-155-5p	CDK5RAP3	Functional MTI (Weak)	MIRT001561	Proteomics;Other	20584899
hsa-miR-155-5p	CBFB	Functional MTI (Weak)	MIRT001562	pSILAC, Proteomics;Other	18668040
hsa-miR-155-5p	BRPF3	Functional MTI (Weak)	MIRT001563	pSILAC	18668040
hsa-miR-155-5p	BRPF3	Functional MTI	MIRT001563	Proteomics, Western blot	17668390
hsa-miR-155-5p	BRPF3	Functional MTI (Weak)	MIRT001563	Proteomics	17588946
hsa-miR-155-5p	BRPF3	Functional MTI (Weak)	MIRT001563	Proteomics;Other	16675453
hsa-miR-155-5p	BET1	Functional MTI (Weak)	MIRT001564	pSILAC, Proteomics;Other	18668040
hsa-miR-155-5p	ATP6V1C1	Functional MTI (Weak)	MIRT001565	pSILAC, Proteomics;Other	18668040
hsa-miR-155-5p	ATG3	Functional MTI (Weak)	MIRT001566	pSILAC, Proteomics;Other	18668040
hsa-miR-155-5p	ARL5B	Functional MTI (Weak)	MIRT001567	pSILAC, Proteomics;Other	18668040
hsa-miR-155-5p	ARL5B	Functional MTI (Weak)	MIRT001567	HITS-CLIP	22473208
hsa-miR-155-5p	ARL5B	Functional MTI (Weak)	MIRT001567	PAR-CLIP	21572407
hsa-miR-155-5p	ARL10	Functional MTI (Weak)	MIRT001568	pSILAC, Proteomics;Other	18668040
hsa-miR-155-5p	ARID2	Functional MTI	MIRT001569	Luciferase reporter assay	18367535
hsa-miR-155-5p	ARID2	Functional MTI (Weak)	MIRT001569	pSILAC, Proteomics	18668040
hsa-miR-155-5p	ARID2	Functional MTI	MIRT001569	Reporter assay;Other	20584899
hsa-miR-155-5p	ARFIP2	Functional MTI (Weak)	MIRT001570	pSILAC, Proteomics;Other	18668040
hsa-miR-155-5p	ARFIP1	Functional MTI (Weak)	MIRT001571	pSILAC, Proteomics	18668040
hsa-miR-155-5p	ANKFY1	Functional MTI (Weak)	MIRT001572	pSILAC, Proteomics;Other	18668040
hsa-miR-155-5p	AMIGO2	Functional MTI (Weak)	MIRT001573	pSILAC, Proteomics;Other	18668040
hsa-miR-155-5p	TM6SF1	Functional MTI	MIRT001803	Luciferase reporter assay, Reporter assay;Other	17881434
hsa-miR-155-5p	MATR3	Functional MTI	MIRT001804	Luciferase reporter assay, Reporter assay;Other	17881434
hsa-miR-155-5p	LDOC1	Functional MTI	MIRT001805	Luciferase reporter assay, Reporter assay;Other	17881434
hsa-miR-155-5p	JADE1	Functional MTI (Weak)	MIRT001806	HITS-CLIP	22473208
hsa-miR-155-5p	RHOA	Functional MTI	MIRT001961	Luciferase reporter assay, Western blot, qRT-PCR	18794355
hsa-miR-155-5p	RHOA	Functional MTI (Weak)	MIRT001961	qRT-PCR	28146427
hsa-miR-155-5p	AGTR1	Functional MTI	MIRT002006	Luciferase reporter assay, Reporter assay	17668390
hsa-miR-155-5p	AGTR1	Functional MTI	MIRT002006	Luciferase reporter assay	19177201
hsa-miR-155-5p	AGTR1	Functional MTI	MIRT002006	Luciferase reporter assay, Real time PCR, Reporter assay	17588946
hsa-miR-155-5p	AGTR1	Functional MTI	MIRT002006	Luciferase reporter assay, qRT-PCR, Quantitative proteomic approach, Western blot	20735984
hsa-miR-155-5p	AGTR1	Functional MTI	MIRT002006	Luciferase reporter assay, qRT-PCR, Western blot, Reporter assay	16675453
hsa-miR-155-5p	AGTR1	Functional MTI	MIRT002006	Luciferase reporter assay, Northern blot, qRT-PCR, Western blot	21310411
hsa-miR-155-5p	AGTR1	Functional MTI	MIRT002006	Luciferase reporter assay	22664914
hsa-miR-155-5p	BACH1	Functional MTI	MIRT001043	Luciferase reporter assay, Microarray, qRT-PCR	19193853
hsa-miR-155-5p	TP53INP1	Functional MTI	MIRT003007	Western blot, Luciferase reporter assay, Reporter assay	17911264
hsa-miR-155-5p	TP53INP1	Functional MTI	MIRT003007	Microarray, qRT-PCR, Western blot	21093163
hsa-miR-155-5p	TP53INP1	Functional MTI	MIRT003007	Reporter assay;Other	20584899
hsa-miR-155-5p	TP53INP1	Functional MTI (Weak)	MIRT003007	Microarray	23807165
hsa-miR-155-5p	TP53INP1	Functional MTI	MIRT003007	Immunohistochemistry, Luciferase reporter assay, Microarray, qRT-PCR, Western blot	23209550
hsa-miR-155-5p	TP53INP1	Functional MTI (Weak)	MIRT003007	HITS-CLIP	22473208
hsa-miR-155-5p	TP53INP1	Functional MTI	MIRT003007	Luciferase reporter assay	24152184
hsa-miR-155-5p	TP53INP1	Functional MTI (Weak)	MIRT003007	Microarray, qRT-PCR	25128227
hsa-miR-155-5p	TP53INP1	Functional MTI	MIRT003007	qRT-PCR, Western blot	23568502
hsa-miR-155-5p	TP53INP1	Functional MTI	MIRT003007	Western blot	25601564
hsa-miR-155-5p	FGF7	Functional MTI	MIRT003482	Luciferase reporter assay	19701459
hsa-miR-155-5p	FGF7	Functional MTI	MIRT003482	Luciferase reporter assay	19177201
hsa-miR-155-5p	FGF7	Functional MTI (Weak)	MIRT003482	Proteomics	18668040
hsa-miR-155-5p	FGF7	Functional MTI (Weak)	MIRT003482	Microarray	23807165
hsa-miR-155-5p	IKBKE	Functional MTI	MIRT003484	qRT-PCR, Western blot	18753206
hsa-miR-155-5p	IKBKE	Functional MTI	MIRT003484	Luciferase reporter assay	19177201
hsa-miR-155-5p	IKBKE	Functional MTI (Weak)	MIRT003484	Proteomics	20584899
hsa-miR-155-5p	IKBKE	Functional MTI	MIRT003484	Luciferase reporter assay, Western blot	24151514
hsa-miR-155-5p	IKBKE	Functional MTI	MIRT003484	Immunofluorescence, Immunohistochemistry, Luciferase reporter assay, qRT-PCR, Western blot	26934326
hsa-miR-155-5p	CUX1	Functional MTI (Weak)	MIRT004087	Microarray, qRT-PCR	19193853
hsa-miR-155-5p	NFATC2IP	Functional MTI (Weak)	MIRT004056	HITS-CLIP	22473208
hsa-miR-155-5p	CUX1	Functional MTI (Weak)	MIRT004087	pSILAC	18668040
hsa-miR-155-5p	BCAT1	Functional MTI (Weak)	MIRT004088	Microarray	19193853
hsa-miR-155-5p	SPI1	Functional MTI	MIRT004282	Luciferase reporter assay	19386588
hsa-miR-155-5p	SPI1	Functional MTI	MIRT004282	Reporter assay	20680360
hsa-miR-155-5p	SPI1	Functional MTI (Weak)	MIRT004282	Proteomics	18668040
hsa-miR-155-5p	SPI1	Functional MTI	MIRT004282	Luciferase reporter assay, Western blot	25288398
hsa-miR-155-5p	SPI1	Functional MTI (Weak)	MIRT004282	HITS-CLIP	22473208
hsa-miR-155-5p	SPI1	Functional MTI	MIRT004282	qRT-PCR, Luciferase reporter assay, Immunoprecipitaion, Western blot	25092144
hsa-miR-155-5p	FOXO3	Functional MTI	MIRT004495	qRT-PCR, Luciferase reporter assay, Western blot	20371610
hsa-miR-155-5p	CTLA4	Functional MTI (Weak)	MIRT004436	Microarray	19193853
hsa-miR-155-5p	EDN1	Functional MTI	MIRT004455	Luciferase reporter assay	19783678
hsa-miR-155-5p	FOXO3	Functional MTI	MIRT004495	Flow, Immunoblot, Immunofluorescence, Immunohistochemistry, Microarray, qRT-PCR, Western blot	21304824
hsa-miR-155-5p	FOXO3	Functional MTI (Weak)	MIRT004495	Proteomics	19650740
hsa-miR-155-5p	FOXO3	Functional MTI	MIRT004495	Luciferase reporter assay, qRT-PCR, Western blot	23970205
hsa-miR-155-5p	FOXO3	Functional MTI (Weak)	MIRT004495	qRT-PCR	23250986
hsa-miR-155-5p	FOXO3	Functional MTI	MIRT004495	Luciferase reporter assay	27091996
hsa-miR-155-5p	FOXO3	Functional MTI	MIRT004495	Luciferase reporter assay	28006785
hsa-miR-155-5p	FOXO3	Functional MTI	MIRT004495	Luciferase reporter assay	28401267
hsa-miR-155-5p	MAFB	Functional MTI (Weak)	MIRT004507	Microarray	19193853
hsa-miR-155-5p	MAFB	Functional MTI	MIRT004507	Luciferase reporter assay, qRT-PCR	22797699
hsa-miR-155-5p	RUNX2	Functional MTI	MIRT004707	Luciferase reporter assay, qRT-PCR, Western blot	20427544
hsa-miR-155-5p	TSHZ3	Functional MTI	MIRT004604	Luciferase reporter assay	19177201
hsa-miR-155-5p	ZNF236	Functional MTI (Weak)	MIRT005091	Microarray	19193853
hsa-miR-155-5p	LAT2	Functional MTI (Weak)	MIRT005092	Microarray	19193853
hsa-miR-155-5p	PAPOLA	Functional MTI (Weak)	MIRT005093	Microarray	19193853
hsa-miR-155-5p	EHD1	Functional MTI (Weak)	MIRT005094	Microarray	19193853
hsa-miR-155-5p	SERTAD2	Functional MTI (Weak)	MIRT005095	Microarray	19193853
hsa-miR-155-5p	PELI1	Functional MTI (Weak)	MIRT005096	Microarray	19193853
hsa-miR-155-5p	PELI1	Functional MTI (Weak)	MIRT005096	Proteomics	18668040
hsa-miR-155-5p	KBTBD2	Functional MTI (Weak)	MIRT005097	Microarray	19193853
hsa-miR-155-5p	KBTBD2	Functional MTI	MIRT005097	Reporter assay;Other	20584899
hsa-miR-155-5p	HNRNPA3P1	Functional MTI (Weak)	MIRT005098	Microarray	19193853
hsa-miR-155-5p	SLC39A10	Functional MTI (Weak)	MIRT005099	Microarray	19193853
hsa-miR-155-5p	KRAS	Functional MTI (Weak)	MIRT005100	Microarray	19193853
hsa-miR-155-5p	KRAS	Functional MTI (Weak)	MIRT005100	pSILAC, Proteomics	18668040
hsa-miR-155-5p	KRAS	Functional MTI (Weak)	MIRT005100	HITS-CLIP	22473208
hsa-miR-155-5p	CAMTA1	Functional MTI (Weak)	MIRT005101	Microarray	19193853
hsa-miR-155-5p	CAMTA1	Functional MTI (Weak)	MIRT005101	Proteomics	18668040
hsa-miR-155-5p	NAMPT	Functional MTI (Weak)	MIRT005102	Microarray	19193853
hsa-miR-155-5p	CREBRF	Functional MTI (Weak)	MIRT005103	Microarray	19193853
hsa-miR-155-5p	ETS1	Functional MTI (Weak)	MIRT005104	Microarray	19193853
hsa-miR-155-5p	ETS1	Functional MTI	MIRT005104	Luciferase reporter assay, qRT-PCR, Western blot	18950466
hsa-miR-155-5p	ETS1	Functional MTI	MIRT005104	Luciferase reporter assay, Northern blot, qRT-PCR, Western blot, Reporter assay;Western blot;qRT-PCR	21310411
hsa-miR-155-5p	ETS1	Functional MTI	MIRT005104	Reporter assay;Other	20584899
hsa-miR-155-5p	ETS1	Functional MTI	MIRT005104	qRT-PCR, Western blot	23616573
hsa-miR-155-5p	TLE4	Functional MTI (Weak)	MIRT005105	Microarray	19193853
hsa-miR-155-5p	TLE4	Functional MTI	MIRT005105	Reporter assay;Other	20584899
hsa-miR-155-5p	IFNGR1	Functional MTI	MIRT005032	Flow, Luciferase reporter assay, Northern blot	19877012
hsa-miR-155-5p	DOCK4	Functional MTI (Weak)	MIRT005411	Microarray	19193853
hsa-miR-155-5p	FLI1	Functional MTI (Weak)	MIRT005349	Proteomics	20584899
hsa-miR-155-5p	FAR1	Functional MTI (Weak)	MIRT005244	pSILAC, Proteomics;Other	18668040
hsa-miR-155-5p	FAR1	Functional MTI (Weak)	MIRT005244	HITS-CLIP	22473208
hsa-miR-155-5p	EDEM3	Functional MTI (Weak)	MIRT005245	pSILAC, Proteomics;Other	18668040
hsa-miR-155-5p	TWF1	Functional MTI (Weak)	MIRT005246	pSILAC	18668040
hsa-miR-155-5p	TWF1	Functional MTI (Weak)	MIRT005246	Proteomics;Other	20584899
hsa-miR-155-5p	TWF1	Functional MTI (Weak)	MIRT005246	Microarray, qRT-PCR	22815788
hsa-miR-155-5p	C3orf58	Functional MTI (Weak)	MIRT005247	pSILAC, Proteomics;Other	18668040
hsa-miR-155-5p	SLC25A40	Functional MTI (Weak)	MIRT005248	pSILAC, Proteomics;Other	18668040
hsa-miR-155-5p	PSMG1	Functional MTI (Weak)	MIRT005249	pSILAC, Proteomics;Other	18668040
hsa-miR-155-5p	IKBIP	Functional MTI (Weak)	MIRT005251	pSILAC, Proteomics	18668040
hsa-miR-155-5p	LCLAT1	Functional MTI (Weak)	MIRT005252	pSILAC, Proteomics;Other	18668040
hsa-miR-155-5p	VEZF1	Functional MTI (Weak)	MIRT005253	pSILAC, Proteomics;Other	18668040
hsa-miR-155-5p	VEZF1	Functional MTI (Weak)	MIRT005253	HITS-CLIP	22473208
hsa-miR-155-5p	SACM1L	Functional MTI (Weak)	MIRT005254	pSILAC, Proteomics;Other	18668040
hsa-miR-155-5p	DCAF7	Functional MTI (Weak)	MIRT005255	pSILAC, Proteomics	18668040
hsa-miR-155-5p	ERMP1	Functional MTI (Weak)	MIRT005256	pSILAC, Proteomics;Other	18668040
hsa-miR-155-5p	KRT80	Functional MTI (Weak)	MIRT005257	pSILAC, Proteomics;Other	18668040
hsa-miR-155-5p	CYR61	Functional MTI	MIRT005484	Luciferase reporter assay, qRT-PCR, Western blot	20452491
hsa-miR-155-5p	CYR61	Functional MTI (Weak)	MIRT005484	Proteomics	18668040
hsa-miR-155-5p	CYR61	Functional MTI	MIRT005484	Microarray, qRT-PCR, Luciferase reporter assay, Western blot	24705102
hsa-miR-155-5p	ICAM1	Functional MTI (Weak)	MIRT005709	qRT-PCR	21310411
hsa-miR-155-5p	SMAD2	Functional MTI	MIRT005872	Luciferase reporter assay, qRT-PCR, Western blot, Reporter assay;Western blot	21036908
hsa-miR-155-5p	SMAD2	Functional MTI	MIRT005872	Reporter assay;Other	20584899
hsa-miR-155-5p	SMAD2	Functional MTI	MIRT005872	qRT-PCR, Western blot, Luciferase reporter assay	22426647
hsa-miR-155-5p	SMAD2	Functional MTI (Weak)	MIRT005872	HITS-CLIP	22473208
hsa-miR-155-5p	MYB	Functional MTI	MIRT005884	Immunohistochemistry, Luciferase reporter assay, Northern blot, qRT-PCR, Western blot	21062812
hsa-miR-155-5p	MYB	Functional MTI	MIRT005884	Reporter assay	20680360
hsa-miR-155-5p	MYB	Functional MTI (Weak)	MIRT005884	Microarray	23807165
hsa-miR-155-5p	SKI	Functional MTI	MIRT005885	Immunohistochemistry, Luciferase reporter assay, Northern blot, qRT-PCR, Western blot	21062812
hsa-miR-155-5p	SKI	Functional MTI	MIRT005885	Luciferase reporter assay	21466664
hsa-miR-155-5p	RNF123	Functional MTI	MIRT006102	ELISA, Luciferase reporter assay, qRT-PCR, Western blot	21355095
hsa-miR-155-5p	RNF123	Functional MTI	MIRT006102	Immunofluorescence, Immunohistochemistry, Next Generation Sequencing (NGS), qRT-PCR, Western blot, Reverse-phase protein array	28389511
hsa-miR-155-5p	CSF1R	Functional MTI	MIRT006103	ELISA, Luciferase reporter assay, qRT-PCR, Western blot	21355095
hsa-miR-155-5p	CSF1R	Functional MTI	MIRT006103	Luciferase reporter assay, qRT-PCR	24198819
hsa-miR-155-5p	SOX6	Functional MTI	MIRT006113	Luciferase reporter assay, qRT-PCR, Western blot	21989846
hsa-miR-155-5p	CKAP5	Functional MTI	MIRT006116	Luciferase reporter assay, qRT-PCR, Western blot	21799781
hsa-miR-155-5p	CKAP5	Functional MTI (Weak)	MIRT006116	Proteomics	18668040
hsa-miR-155-5p	WTH3DI	Functional MTI (Weak)	MIRT006008	pSILAC	18668040
hsa-miR-155-5p	JUN	Functional MTI	MIRT006208	Luciferase reporter assay, qRT-PCR, Western blot	22508041
hsa-miR-155-5p	CSNK1A1	Functional MTI	MIRT006267	Luciferase reporter assay	22350414
hsa-miR-155-5p	CSNK1A1	Functional MTI (Weak)	MIRT006267	Proteomics	18668040
hsa-miR-155-5p	CSNK1A1	Functional MTI	MIRT006267	Reporter assay;Other	20584899
hsa-miR-155-5p	CSNK1A1	Functional MTI (Weak)	MIRT006267	HITS-CLIP	22473208
hsa-miR-155-5p	PKIA	Functional MTI	MIRT006214	ChIP-seq, Immunoblot, Luciferase reporter assay, qRT-PCR	22473996
hsa-miR-155-5p	GCSAM	Functional MTI	MIRT006285	Luciferase reporter assay, Western blot	22096245
hsa-miR-155-5p	KDM3A	Functional MTI	MIRT006439	In situ hybridization, Luciferase reporter assay, qRT-PCR, Western blot, Immunohistochemistry, Microarray	21541331
hsa-miR-155-5p	UQCRFS1	Functional MTI	MIRT006517	Luciferase reporter assay, Western blot	20550618
hsa-miR-155-5p	FADD	Functional MTI	MIRT006848	GFP reporter assay, Immunohistochemistry, In situ hybridization, Luciferase reporter assay, Microarray, qRT-PCR, Western blot	21706480
hsa-miR-155-5p	IL13RA1	Functional MTI	MIRT006687	Luciferase reporter assay	21097505
hsa-miR-155-5p	BCL6	Functional MTI	MIRT006927	Luciferase reporter assay	23041630
hsa-miR-155-5p	BCL6	Functional MTI	MIRT006927	qRT-PCR, Western blot	26986233
hsa-miR-155-5p	MITF	Functional MTI	MIRT006969	Luciferase reporter assay	22771905
hsa-miR-155-5p	MITF	Functional MTI	MIRT006969	Luciferase reporter assay	25853464
hsa-miR-155-5p	NOS3	Functional MTI	MIRT007181	Luciferase reporter assay, qRT-PCR, Western blot	23108656
hsa-miR-155-5p	MAP3K10	Functional MTI	MIRT007103	Luciferase reporter assay	23189122
hsa-miR-155-5p	MAP3K10	Functional MTI	MIRT007103	Reporter assay;Other	20584899
hsa-miR-155-5p	MAP3K10	Functional MTI (Weak)	MIRT007103	HITS-CLIP	22473208
hsa-miR-155-5p	GLB1	Functional MTI (Weak)	MIRT020509	Proteomics	18668040
hsa-miR-155-5p	LRRC40	Functional MTI (Weak)	MIRT020510	Proteomics	18668040
hsa-miR-155-5p	VBP1	Functional MTI (Weak)	MIRT020511	Proteomics	18668040
hsa-miR-155-5p	CARHSP1	Functional MTI	MIRT020567	Reporter assay;Other	20584899
hsa-miR-155-5p	C16orf62	Functional MTI (Weak)	MIRT020568	Proteomics	18668040
hsa-miR-155-5p	C16orf62	Functional MTI	MIRT020568	Reporter assay;Other	20584899
hsa-miR-155-5p	LIN7C	Functional MTI (Weak)	MIRT020569	Proteomics	18668040
hsa-miR-155-5p	LIN7C	Functional MTI (Weak)	MIRT020569	HITS-CLIP	22473208
hsa-miR-155-5p	CBR4	Functional MTI (Weak)	MIRT020570	Proteomics	18668040
hsa-miR-155-5p	ECI1	Functional MTI (Weak)	MIRT020571	Proteomics	18668040
hsa-miR-155-5p	OSBPL10	Functional MTI (Weak)	MIRT020572	Proteomics	18668040
hsa-miR-155-5p	EIF4E2	Functional MTI (Weak)	MIRT020573	Proteomics	18668040
hsa-miR-155-5p	TGM2	Functional MTI (Weak)	MIRT020574	Proteomics	18668040
hsa-miR-155-5p	SLC9A3R2	Functional MTI (Weak)	MIRT020575	Proteomics	18668040
hsa-miR-155-5p	CHAF1B	Functional MTI (Weak)	MIRT020576	Proteomics	18668040
hsa-miR-155-5p	PPFIBP1	Functional MTI (Weak)	MIRT020577	Proteomics	18668040
hsa-miR-155-5p	UBXN1	Functional MTI (Weak)	MIRT020578	Proteomics	18668040
hsa-miR-155-5p	ESRRA	Functional MTI (Weak)	MIRT020579	Proteomics	18668040
hsa-miR-155-5p	GAPVD1	Functional MTI (Weak)	MIRT020580	Proteomics	18668040
hsa-miR-155-5p	MIA2	Functional MTI (Weak)	MIRT020581	Proteomics	18668040
hsa-miR-155-5p	RBM42	Functional MTI (Weak)	MIRT020582	Proteomics	18668040
hsa-miR-155-5p	MFF	Functional MTI (Weak)	MIRT020583	Proteomics	18668040
hsa-miR-155-5p	NEU1	Functional MTI (Weak)	MIRT020584	Proteomics	18668040
hsa-miR-155-5p	SCD	Functional MTI (Weak)	MIRT020585	Proteomics	18668040
hsa-miR-155-5p	UBE2D2	Functional MTI (Weak)	MIRT020586	Proteomics	18668040
hsa-miR-155-5p	OVCA2	Functional MTI (Weak)	MIRT020587	Proteomics	18668040
hsa-miR-155-5p	EIF3CL	Functional MTI (Weak)	MIRT020588	Proteomics	18668040
hsa-miR-155-5p	AURKA	Functional MTI (Weak)	MIRT020589	Proteomics	18668040
hsa-miR-155-5p	P3H3	Functional MTI (Weak)	MIRT020590	Proteomics	18668040
hsa-miR-155-5p	FUBP1	Functional MTI (Weak)	MIRT020591	Proteomics	18668040
hsa-miR-155-5p	RETSAT	Functional MTI (Weak)	MIRT020592	Proteomics	18668040
hsa-miR-155-5p	MPP2	Functional MTI (Weak)	MIRT020593	Proteomics	18668040
hsa-miR-155-5p	KIAA0368	Functional MTI (Weak)	MIRT020594	Proteomics	18668040
hsa-miR-155-5p	NES	Functional MTI (Weak)	MIRT020595	Proteomics	18668040
hsa-miR-155-5p	KIF22	Functional MTI (Weak)	MIRT020596	Proteomics	18668040
hsa-miR-155-5p	PACSIN2	Functional MTI (Weak)	MIRT020597	Proteomics	18668040
hsa-miR-155-5p	SLC25A19	Functional MTI (Weak)	MIRT020598	Proteomics	18668040
hsa-miR-155-5p	IPO8	Functional MTI (Weak)	MIRT020599	Proteomics	18668040
hsa-miR-155-5p	GPT2	Functional MTI (Weak)	MIRT020600	Proteomics	18668040
hsa-miR-155-5p	OGFOD1	Functional MTI (Weak)	MIRT020601	Proteomics	18668040
hsa-miR-155-5p	AKR7A2	Functional MTI (Weak)	MIRT020602	Proteomics	18668040
hsa-miR-155-5p	TRMT1	Functional MTI (Weak)	MIRT020603	Proteomics	18668040
hsa-miR-155-5p	MCAM	Functional MTI (Weak)	MIRT020604	Proteomics	18668040
hsa-miR-155-5p	INA	Functional MTI (Weak)	MIRT020605	Proteomics	18668040
hsa-miR-155-5p	SNX6	Functional MTI (Weak)	MIRT020606	Proteomics	18668040
hsa-miR-155-5p	PDAP1	Functional MTI (Weak)	MIRT020607	Proteomics	18668040
hsa-miR-155-5p	PCNT	Functional MTI (Weak)	MIRT020608	Proteomics	18668040
hsa-miR-155-5p	FIP1L1	Functional MTI (Weak)	MIRT020609	Proteomics	18668040
hsa-miR-155-5p	MTAP	Functional MTI (Weak)	MIRT020610	Proteomics	18668040
hsa-miR-155-5p	CEP55	Functional MTI (Weak)	MIRT020611	Proteomics	18668040
hsa-miR-155-5p	AIFM1	Functional MTI (Weak)	MIRT020612	Proteomics	18668040
hsa-miR-155-5p	PPM1G	Functional MTI (Weak)	MIRT020613	Proteomics	18668040
hsa-miR-155-5p	PAM16	Functional MTI (Weak)	MIRT020614	Proteomics	18668040
hsa-miR-155-5p	PLK1	Functional MTI (Weak)	MIRT020615	Proteomics	18668040
hsa-miR-155-5p	AURKB	Functional MTI (Weak)	MIRT020616	Proteomics	18668040
hsa-miR-155-5p	NASP	Functional MTI (Weak)	MIRT020617	Proteomics	18668040
hsa-miR-155-5p	NUPL2	Functional MTI (Weak)	MIRT020618	Proteomics	18668040
hsa-miR-155-5p	NCKAP1	Functional MTI (Weak)	MIRT020619	Proteomics	18668040
hsa-miR-155-5p	EXOC2	Functional MTI (Weak)	MIRT020620	Proteomics	18668040
hsa-miR-155-5p	SEC24B	Functional MTI (Weak)	MIRT020621	Proteomics	18668040
hsa-miR-155-5p	RRM2	Functional MTI (Weak)	MIRT020622	Proteomics	18668040
hsa-miR-155-5p	GRPEL1	Functional MTI (Weak)	MIRT020623	Proteomics	18668040
hsa-miR-155-5p	ALDH9A1	Functional MTI (Weak)	MIRT020624	Proteomics	18668040
hsa-miR-155-5p	AP1G1	Functional MTI (Weak)	MIRT020626	Proteomics	18668040
hsa-miR-155-5p	LUZP1	Functional MTI (Weak)	MIRT020627	Proteomics	18668040
hsa-miR-155-5p	RPRD1A	Functional MTI (Weak)	MIRT020628	Proteomics	18668040
hsa-miR-155-5p	NAA25	Functional MTI (Weak)	MIRT020629	Proteomics	18668040
hsa-miR-155-5p	RP2	Functional MTI (Weak)	MIRT020630	Proteomics	18668040
hsa-miR-155-5p	TFCP2	Functional MTI (Weak)	MIRT020695	Proteomics	18668040
hsa-miR-155-5p	NKX3-1	Functional MTI	MIRT020697	Western blot	24282594
hsa-miR-155-5p	L2HGDH	Functional MTI (Weak)	MIRT020698	Proteomics	18668040
hsa-miR-155-5p	PRKAR2A	Functional MTI (Weak)	MIRT020699	Proteomics	18668040
hsa-miR-155-5p	ARL5A	Functional MTI (Weak)	MIRT020700	Proteomics	18668040
hsa-miR-155-5p	CD109	Functional MTI (Weak)	MIRT020701	Proteomics	18668040
hsa-miR-155-5p	TOMM34	Functional MTI (Weak)	MIRT020702	Proteomics	18668040
hsa-miR-155-5p	CFL2	Functional MTI (Weak)	MIRT020703	Proteomics	18668040
hsa-miR-155-5p	AIMP1	Functional MTI (Weak)	MIRT020704	Proteomics	18668040
hsa-miR-155-5p	MIDN	Functional MTI (Weak)	MIRT020705	HITS-CLIP	22473208
hsa-miR-155-5p	MIDN	Functional MTI (Weak)	MIRT020705	HITS-CLIP	19536157
hsa-miR-155-5p	CDC73	Functional MTI (Weak)	MIRT020706	Proteomics	18668040
hsa-miR-155-5p	TRIO	Functional MTI (Weak)	MIRT020707	Proteomics	18668040
hsa-miR-155-5p	PAXBP1	Functional MTI (Weak)	MIRT020708	Proteomics	18668040
hsa-miR-155-5p	PAXBP1	Functional MTI (Weak)	MIRT020708	PAR-CLIP	20371350
hsa-miR-155-5p	TSPAN14	Functional MTI	MIRT020709	Reporter assay;Other	20584899
hsa-miR-155-5p	TSPAN14	Functional MTI (Weak)	MIRT020709	HITS-CLIP	22473208
hsa-miR-155-5p	INTS6	Functional MTI	MIRT020710	Reporter assay;Other	20584899
hsa-miR-155-5p	YWHAZ	Functional MTI (Weak)	MIRT020711	HITS-CLIP	22473208
hsa-miR-155-5p	PRKAR1A	Functional MTI	MIRT020712	Reporter assay;Other	20584899
hsa-miR-155-5p	FAM199X	Functional MTI	MIRT020714	Reporter assay;Other	20584899
hsa-miR-155-5p	FAM199X	Functional MTI (Weak)	MIRT020714	HITS-CLIP	22473208
hsa-miR-155-5p	RAC1	Functional MTI (Weak)	MIRT020715	HITS-CLIP	22473208
hsa-miR-155-5p	SAP30L	Functional MTI	MIRT020717	Reporter assay;Other	20584899
hsa-miR-155-5p	MRPS27	Functional MTI (Weak)	MIRT020718	Proteomics	18668040
hsa-miR-155-5p	MRPS27	Functional MTI	MIRT020718	Reporter assay;Other	20584899
hsa-miR-155-5p	MRPS27	Functional MTI (Weak)	MIRT020718	HITS-CLIP	22473208
hsa-miR-155-5p	TNFAIP2	Functional MTI (Weak)	MIRT020719	Proteomics	18668040
hsa-miR-155-5p	JUNB	Functional MTI (Weak)	MIRT020720	Proteomics	18668040
hsa-miR-155-5p	SPCS1	Functional MTI (Weak)	MIRT020721	Proteomics	18668040
hsa-miR-155-5p	CTNNA1	Functional MTI (Weak)	MIRT020722	Proteomics	18668040
hsa-miR-155-5p	ASNS	Functional MTI (Weak)	MIRT020723	Proteomics	18668040
hsa-miR-155-5p	H2AFY	Functional MTI (Weak)	MIRT020724	Proteomics	18668040
hsa-miR-155-5p	NR3C1	Functional MTI (Weak)	MIRT020725	Proteomics	18668040
hsa-miR-155-5p	AXL	Functional MTI (Weak)	MIRT020726	Proteomics	18668040
hsa-miR-155-5p	RING1	Functional MTI (Weak)	MIRT020727	Proteomics	18668040
hsa-miR-155-5p	CLTA	Functional MTI (Weak)	MIRT020728	Proteomics	18668040
hsa-miR-155-5p	COL4A2	Functional MTI (Weak)	MIRT020729	Proteomics	18668040
hsa-miR-155-5p	CNNM3	Functional MTI (Weak)	MIRT020730	Proteomics	18668040
hsa-miR-155-5p	CTNNBL1	Functional MTI (Weak)	MIRT020731	Proteomics	18668040
hsa-miR-155-5p	CNOT9	Functional MTI (Weak)	MIRT020732	Proteomics	18668040
hsa-miR-155-5p	ATL2	Functional MTI (Weak)	MIRT020733	Proteomics	18668040
hsa-miR-155-5p	CDK5	Functional MTI (Weak)	MIRT020734	Proteomics	18668040
hsa-miR-155-5p	PPP2R2A	Functional MTI (Weak)	MIRT020735	Proteomics	18668040
hsa-miR-155-5p	THOC7	Functional MTI (Weak)	MIRT020736	Proteomics	18668040
hsa-miR-155-5p	DNMT1	Functional MTI (Weak)	MIRT020737	Proteomics	18668040
hsa-miR-155-5p	MRPL16	Functional MTI (Weak)	MIRT020738	Proteomics	18668040
hsa-miR-155-5p	RAB6C	Functional MTI (Weak)	MIRT020739	Proteomics	18668040
hsa-miR-155-5p	HAX1	Functional MTI (Weak)	MIRT020740	Proteomics	18668040
hsa-miR-155-5p	ABHD16A	Functional MTI (Weak)	MIRT020741	Proteomics	18668040
hsa-miR-155-5p	ASB6	Functional MTI (Weak)	MIRT020742	Proteomics	18668040
hsa-miR-155-5p	GPAM	Functional MTI (Weak)	MIRT020743	Proteomics	18668040
hsa-miR-155-5p	HDHD5	Functional MTI (Weak)	MIRT020744	Proteomics	18668040
hsa-miR-155-5p	WDR11	Functional MTI (Weak)	MIRT020745	Proteomics	18668040
hsa-miR-155-5p	NMD3	Functional MTI (Weak)	MIRT020746	Proteomics	18668040
hsa-miR-155-5p	IGF2R	Functional MTI (Weak)	MIRT020747	Proteomics	18668040
hsa-miR-155-5p	ACOT7	Functional MTI (Weak)	MIRT020748	Proteomics	18668040
hsa-miR-155-5p	RRAGA	Functional MTI (Weak)	MIRT020749	Proteomics	18668040
hsa-miR-155-5p	UBR4	Functional MTI (Weak)	MIRT020486	Proteomics	18668040
hsa-miR-155-5p	UBR4	Functional MTI (Weak)	MIRT020486	PAR-CLIP	26701625
hsa-miR-155-5p	PAXX	Functional MTI (Weak)	MIRT020487	Proteomics	18668040
hsa-miR-155-5p	MECR	Functional MTI (Weak)	MIRT020488	Proteomics	18668040
hsa-miR-155-5p	LUC7L2	Functional MTI (Weak)	MIRT020489	Proteomics	18668040
hsa-miR-155-5p	TCEA1	Functional MTI (Weak)	MIRT020490	Proteomics	18668040
hsa-miR-155-5p	ANAPC16	Functional MTI	MIRT020492	Reporter assay;Other	20584899
hsa-miR-155-5p	SLC27A2	Functional MTI (Weak)	MIRT020494	Proteomics	18668040
hsa-miR-155-5p	XPC	Functional MTI (Weak)	MIRT020495	Proteomics	18668040
hsa-miR-155-5p	EIF3G	Functional MTI (Weak)	MIRT020496	Proteomics	18668040
hsa-miR-155-5p	EIF2B5	Functional MTI (Weak)	MIRT020497	Proteomics	18668040
hsa-miR-155-5p	UBA3	Functional MTI (Weak)	MIRT020498	Proteomics	18668040
hsa-miR-155-5p	EIF3E	Functional MTI (Weak)	MIRT020499	Proteomics	18668040
hsa-miR-155-5p	PCYOX1	Functional MTI (Weak)	MIRT020500	Proteomics	18668040
hsa-miR-155-5p	EXOC7	Functional MTI (Weak)	MIRT020501	Proteomics	18668040
hsa-miR-155-5p	QPCTL	Functional MTI (Weak)	MIRT020502	Proteomics	18668040
hsa-miR-155-5p	DYNC2H1	Functional MTI (Weak)	MIRT020503	Proteomics	18668040
hsa-miR-155-5p	GLIPR2	Functional MTI (Weak)	MIRT020504	Proteomics	18668040
hsa-miR-155-5p	DNAAF5	Functional MTI (Weak)	MIRT020505	Proteomics	18668040
hsa-miR-155-5p	UGT8	Functional MTI (Weak)	MIRT020506	Proteomics	18668040
hsa-miR-155-5p	HSPB11	Functional MTI (Weak)	MIRT020507	Proteomics	18668040
hsa-miR-155-5p	CCDC137	Functional MTI (Weak)	MIRT020508	Proteomics	18668040
hsa-miR-155-5p	NUP155	Functional MTI (Weak)	MIRT020631	Proteomics	18668040
hsa-miR-155-5p	OTULIN	Functional MTI (Weak)	MIRT020632	Proteomics	18668040
hsa-miR-155-5p	TMX3	Functional MTI (Weak)	MIRT020633	Proteomics	18668040
hsa-miR-155-5p	ERGIC1	Functional MTI (Weak)	MIRT020634	Proteomics	18668040
hsa-miR-155-5p	NFYC	Functional MTI (Weak)	MIRT020636	Proteomics	18668040
hsa-miR-155-5p	UBE2D3	Functional MTI (Weak)	MIRT020637	Proteomics	18668040
hsa-miR-155-5p	SUZ12	Functional MTI (Weak)	MIRT020638	Proteomics	18668040
hsa-miR-155-5p	GLIPR1	Functional MTI (Weak)	MIRT020639	Proteomics	18668040
hsa-miR-155-5p	GPM6B	Functional MTI	MIRT020640	Reporter assay	20680360
hsa-miR-155-5p	LRIF1	Functional MTI	MIRT020641	Reporter assay;Other	20584899
hsa-miR-155-5p	LRIF1	Functional MTI (Weak)	MIRT020641	HITS-CLIP	22473208
hsa-miR-155-5p	TAF5L	Functional MTI	MIRT020642	Reporter assay;Other	20584899
hsa-miR-155-5p	MORC3	Functional MTI	MIRT020644	Reporter assay;Other	20584899
hsa-miR-155-5p	MBNL3	Functional MTI	MIRT020645	Reporter assay;Other	20584899
hsa-miR-155-5p	UPF2	Functional MTI (Weak)	MIRT020646	Proteomics	18668040
hsa-miR-155-5p	UPF2	Functional MTI (Weak)	MIRT020646	HITS-CLIP	22473208
hsa-miR-155-5p	KRT6B	Functional MTI (Weak)	MIRT020647	Proteomics	18668040
hsa-miR-155-5p	FLNA	Functional MTI (Weak)	MIRT020648	Proteomics	18668040
hsa-miR-155-5p	DAG1	Functional MTI (Weak)	MIRT020649	Proteomics	18668040
hsa-miR-155-5p	TIMM13	Functional MTI (Weak)	MIRT020650	Proteomics	18668040
hsa-miR-155-5p	BUD31	Functional MTI (Weak)	MIRT020651	Proteomics	18668040
hsa-miR-155-5p	CUTA	Functional MTI (Weak)	MIRT020652	Proteomics	18668040
hsa-miR-155-5p	STIM1	Functional MTI (Weak)	MIRT020653	Proteomics	18668040
hsa-miR-155-5p	EOGT	Functional MTI (Weak)	MIRT020654	Proteomics	18668040
hsa-miR-155-5p	GEMIN5	Functional MTI (Weak)	MIRT020655	Proteomics	18668040
hsa-miR-155-5p	GNPNAT1	Functional MTI (Weak)	MIRT020656	Proteomics	18668040
hsa-miR-155-5p	STXBP2	Functional MTI (Weak)	MIRT020657	Proteomics	18668040
hsa-miR-155-5p	PCCB	Functional MTI (Weak)	MIRT020658	Proteomics	18668040
hsa-miR-155-5p	EIF3J	Functional MTI (Weak)	MIRT020659	Proteomics	18668040
hsa-miR-155-5p	CHRAC1	Functional MTI (Weak)	MIRT020660	Proteomics	18668040
hsa-miR-155-5p	PLAUR	Functional MTI (Weak)	MIRT020661	Proteomics	18668040
hsa-miR-155-5p	CISD2	Functional MTI (Weak)	MIRT020662	Proteomics	18668040
hsa-miR-155-5p	BCL7C	Functional MTI (Weak)	MIRT020663	Proteomics	18668040
hsa-miR-155-5p	TICAM2	Functional MTI (Weak)	MIRT020664	Proteomics	18668040
hsa-miR-155-5p	KDM1A	Functional MTI (Weak)	MIRT020665	Proteomics	18668040
hsa-miR-155-5p	PSEN1	Functional MTI (Weak)	MIRT020666	Proteomics	18668040
hsa-miR-155-5p	STRN	Functional MTI (Weak)	MIRT020667	Proteomics	18668040
hsa-miR-155-5p	SMARCD2	Functional MTI (Weak)	MIRT020668	Proteomics	18668040
hsa-miR-155-5p	RARS	Functional MTI (Weak)	MIRT020669	Proteomics	18668040
hsa-miR-155-5p	RBPJ	Functional MTI (Weak)	MIRT020670	Proteomics	18668040
hsa-miR-155-5p	LARS	Functional MTI (Weak)	MIRT020671	Proteomics	18668040
hsa-miR-155-5p	ALDH1A2	Functional MTI (Weak)	MIRT020672	Proteomics	18668040
hsa-miR-155-5p	CNOT10	Functional MTI (Weak)	MIRT020673	Proteomics	18668040
hsa-miR-155-5p	UBE2H	Functional MTI (Weak)	MIRT020674	Proteomics	18668040
hsa-miR-155-5p	TNKS1BP1	Functional MTI (Weak)	MIRT020675	Proteomics	18668040
hsa-miR-155-5p	PUS7	Functional MTI (Weak)	MIRT020676	Proteomics	18668040
hsa-miR-155-5p	RPL39	Functional MTI (Weak)	MIRT020677	Proteomics	18668040
hsa-miR-155-5p	CTSA	Functional MTI (Weak)	MIRT020678	Proteomics	18668040
hsa-miR-155-5p	MBLAC2	Functional MTI (Weak)	MIRT020679	Proteomics	18668040
hsa-miR-155-5p	GAR1	Functional MTI (Weak)	MIRT020680	Proteomics	18668040
hsa-miR-155-5p	RAD1	Functional MTI (Weak)	MIRT020681	Proteomics	18668040
hsa-miR-155-5p	NOLC1	Functional MTI (Weak)	MIRT020682	Proteomics	18668040
hsa-miR-155-5p	FGF2	Functional MTI (Weak)	MIRT020683	Proteomics	18668040
hsa-miR-155-5p	KDELC2	Functional MTI (Weak)	MIRT020684	Proteomics	18668040
hsa-miR-155-5p	HSPA4L	Functional MTI (Weak)	MIRT020685	Proteomics	18668040
hsa-miR-155-5p	PEBP1	Functional MTI (Weak)	MIRT020686	Proteomics	18668040
hsa-miR-155-5p	PNPLA4	Functional MTI (Weak)	MIRT020687	Proteomics	18668040
hsa-miR-155-5p	GHITM	Functional MTI (Weak)	MIRT020689	Proteomics	18668040
hsa-miR-155-5p	GHITM	Functional MTI (Weak)	MIRT020689	PAR-CLIP	20371350
hsa-miR-155-5p	FAM3C	Functional MTI (Weak)	MIRT020690	Proteomics	18668040
hsa-miR-155-5p	PGRMC2	Functional MTI (Weak)	MIRT020691	Proteomics	18668040
hsa-miR-155-5p	PGRMC2	Functional MTI (Weak)	MIRT020691	HITS-CLIP	22473208
hsa-miR-155-5p	RPAP1	Functional MTI (Weak)	MIRT020692	Proteomics	18668040
hsa-miR-155-5p	NCAPG	Functional MTI (Weak)	MIRT020693	Proteomics	18668040
hsa-miR-155-5p	PDE12	Functional MTI (Weak)	MIRT020694	Proteomics	18668040
hsa-miR-155-5p	PDE12	Functional MTI (Weak)	MIRT020694	HITS-CLIP	22473208
hsa-miR-155-5p	DIAPH3	Functional MTI (Weak)	MIRT020756	Proteomics	18668040
hsa-miR-155-5p	FASTKD1	Functional MTI (Weak)	MIRT020757	Proteomics	18668040
hsa-miR-155-5p	NSA2	Functional MTI (Weak)	MIRT020758	Proteomics	18668040
hsa-miR-155-5p	FMNL3	Functional MTI (Weak)	MIRT020759	Proteomics	18668040
hsa-miR-155-5p	CHTOP	Functional MTI (Weak)	MIRT020760	Proteomics	18668040
hsa-miR-155-5p	STRBP	Functional MTI (Weak)	MIRT020761	Proteomics	18668040
hsa-miR-155-5p	MARCKS	Functional MTI (Weak)	MIRT020762	Proteomics	18668040
hsa-miR-155-5p	POLR1B	Functional MTI (Weak)	MIRT020763	Proteomics	18668040
hsa-miR-155-5p	FNDC3B	Functional MTI (Weak)	MIRT020764	Proteomics	18668040
hsa-miR-155-5p	CD3EAP	Functional MTI (Weak)	MIRT020765	Proteomics	18668040
hsa-miR-155-5p	PSAT1	Functional MTI (Weak)	MIRT020766	Proteomics	18668040
hsa-miR-155-5p	COPS3	Functional MTI (Weak)	MIRT020767	Proteomics	18668040
hsa-miR-155-5p	DEGS1	Functional MTI (Weak)	MIRT020768	Proteomics	18668040
hsa-miR-155-5p	OXCT1	Functional MTI (Weak)	MIRT020769	Proteomics	18668040
hsa-miR-155-5p	PDK1	Functional MTI (Weak)	MIRT020770	Proteomics	18668040
hsa-miR-155-5p	PDK1	Functional MTI (Weak)	MIRT020770	HITS-CLIP	22473208
hsa-miR-155-5p	EIF3A	Functional MTI (Weak)	MIRT020771	Proteomics	18668040
hsa-miR-155-5p	GMPS	Functional MTI (Weak)	MIRT020772	Proteomics	18668040
hsa-miR-155-5p	OLR1	Functional MTI	MIRT020773	Western blot	21030878
hsa-miR-155-5p	CD68	Functional MTI	MIRT020775	Western blot	21030878
hsa-miR-155-5p	FLT1	Functional MTI (Weak)	MIRT020776	qRT-PCR	21310411
hsa-miR-155-5p	CEP41	Functional MTI	MIRT020777	Reporter assay;Other	20584899
hsa-miR-155-5p	CIAPIN1	Functional MTI	MIRT020778	Reporter assay;Other	20584899
hsa-miR-155-5p	CIAPIN1	Functional MTI (Weak)	MIRT020778	HITS-CLIP	22473208
hsa-miR-155-5p	CCDC82	Functional MTI (Weak)	MIRT020779	HITS-CLIP	22473208
hsa-miR-155-5p	TRAK1	Functional MTI	MIRT020781	Reporter assay;Other	20584899
hsa-miR-155-5p	CYP2U1	Functional MTI	MIRT020782	Reporter assay;Other	20584899
hsa-miR-155-5p	SLC35F2	Functional MTI (Weak)	MIRT020783	HITS-CLIP	22473208
hsa-miR-155-5p	IL17RB	Functional MTI	MIRT020786	Reporter assay;Other	20584899
hsa-miR-155-5p	TBC1D14	Functional MTI	MIRT020787	Reporter assay;Other	20584899
hsa-miR-155-5p	TBC1D14	Functional MTI (Weak)	MIRT020787	HITS-CLIP	22473208
hsa-miR-155-5p	ZNF254	Functional MTI	MIRT020788	Reporter assay;Other	20584899
hsa-miR-155-5p	ZNF254	Functional MTI (Weak)	MIRT020788	HITS-CLIP	22473208
hsa-miR-155-5p	JCHAIN	Functional MTI (Weak)	MIRT020790	HITS-CLIP	22473208
hsa-miR-155-5p	RAPGEF2	Functional MTI	MIRT020791	Reporter assay;Other	20584899
hsa-miR-155-5p	WBP1L	Functional MTI	MIRT020792	Reporter assay;Other	20584899
hsa-miR-155-5p	PBRM1	Functional MTI (Weak)	MIRT020793	Proteomics	18668040
hsa-miR-155-5p	ABCC4	Functional MTI (Weak)	MIRT020794	Proteomics	18668040
hsa-miR-155-5p	SPECC1	Functional MTI (Weak)	MIRT020795	Proteomics	18668040
hsa-miR-155-5p	MAT2B	Functional MTI (Weak)	MIRT020796	Proteomics	18668040
hsa-miR-155-5p	TFPI	Functional MTI (Weak)	MIRT020797	Proteomics	18668040
hsa-miR-155-5p	EXOC3	Functional MTI (Weak)	MIRT020798	Proteomics	18668040
hsa-miR-155-5p	PFDN4	Functional MTI (Weak)	MIRT020799	Proteomics	18668040
hsa-miR-155-5p	HK2	Functional MTI (Weak)	MIRT020800	Proteomics	18668040
hsa-miR-155-5p	TYSND1	Functional MTI (Weak)	MIRT020801	Proteomics	18668040
hsa-miR-155-5p	C12orf10	Functional MTI (Weak)	MIRT020802	Proteomics	18668040
hsa-miR-155-5p	CRAT	Functional MTI (Weak)	MIRT020803	Proteomics	18668040
hsa-miR-155-5p	PLEKHA5	Functional MTI (Weak)	MIRT020804	Proteomics	18668040
hsa-miR-155-5p	PACSIN3	Functional MTI (Weak)	MIRT020805	Proteomics	18668040
hsa-miR-155-5p	F5	Functional MTI (Weak)	MIRT020806	Proteomics	18668040
hsa-miR-155-5p	SMARCE1	Functional MTI (Weak)	MIRT020807	Proteomics	18668040
hsa-miR-155-5p	CD81	Functional MTI (Weak)	MIRT020808	Proteomics	18668040
hsa-miR-155-5p	VAV2	Functional MTI (Weak)	MIRT020809	Proteomics	18668040
hsa-miR-155-5p	SLC7A1	Functional MTI (Weak)	MIRT020810	Proteomics	18668040
hsa-miR-155-5p	OBSCN	Functional MTI (Weak)	MIRT020811	Proteomics	18668040
hsa-miR-155-5p	MAVS	Functional MTI (Weak)	MIRT020812	Proteomics	18668040
hsa-miR-155-5p	DMD	Functional MTI (Weak)	MIRT020813	Proteomics	18668040
hsa-miR-155-5p	CARS2	Functional MTI (Weak)	MIRT020814	Proteomics	18668040
hsa-miR-155-5p	SLC12A4	Functional MTI (Weak)	MIRT020815	Proteomics	18668040
hsa-miR-155-5p	MRPS34	Functional MTI (Weak)	MIRT020816	Proteomics	18668040
hsa-miR-155-5p	B4GALT1	Functional MTI (Weak)	MIRT020817	Proteomics	18668040
hsa-miR-155-5p	KDELC1	Functional MTI (Weak)	MIRT020818	Proteomics	18668040
hsa-miR-155-5p	PDCD10	Functional MTI (Weak)	MIRT020819	Proteomics	18668040
hsa-miR-155-5p	NCAPD2	Functional MTI (Weak)	MIRT020820	Proteomics	18668040
hsa-miR-155-5p	UBA2	Functional MTI (Weak)	MIRT020821	Proteomics	18668040
hsa-miR-155-5p	ALDH5A1	Functional MTI (Weak)	MIRT020822	Proteomics	18668040
hsa-miR-155-5p	FUBP3	Functional MTI (Weak)	MIRT020823	Proteomics	18668040
hsa-miR-155-5p	MYO6	Functional MTI (Weak)	MIRT020824	Proteomics	18668040
hsa-miR-155-5p	NAA50	Functional MTI (Weak)	MIRT020825	Proteomics	18668040
hsa-miR-155-5p	MARC2	Functional MTI (Weak)	MIRT020826	Proteomics	18668040
hsa-miR-155-5p	RIOK2	Functional MTI (Weak)	MIRT020827	Proteomics	18668040
hsa-miR-155-5p	OSBPL9	Functional MTI (Weak)	MIRT020828	Proteomics	18668040
hsa-miR-155-5p	DDX10	Functional MTI (Weak)	MIRT020829	Proteomics	18668040
hsa-miR-155-5p	ATXN10	Functional MTI (Weak)	MIRT020830	Proteomics	18668040
hsa-miR-155-5p	RAB30	Functional MTI (Weak)	MIRT020831	Proteomics	18668040
hsa-miR-155-5p	RAB30	Functional MTI (Weak)	MIRT020831	HITS-CLIP	23313552
hsa-miR-155-5p	DEK	Functional MTI (Weak)	MIRT020832	Proteomics	18668040
hsa-miR-155-5p	PHF6	Functional MTI (Weak)	MIRT020833	Proteomics	18668040
hsa-miR-155-5p	ARL8B	Functional MTI (Weak)	MIRT020834	Proteomics	18668040
hsa-miR-155-5p	LEMD3	Functional MTI (Weak)	MIRT020835	Proteomics	18668040
hsa-miR-155-5p	ZNF207	Functional MTI (Weak)	MIRT020836	Proteomics	18668040
hsa-miR-155-5p	CSE1L	Functional MTI (Weak)	MIRT020837	Proteomics	18668040
hsa-miR-155-5p	CPT1A	Functional MTI (Weak)	MIRT020838	Proteomics	18668040
hsa-miR-155-5p	TTC37	Functional MTI (Weak)	MIRT020839	Proteomics	18668040
hsa-miR-155-5p	MAN1A2	Functional MTI (Weak)	MIRT020840	Proteomics	18668040
hsa-miR-155-5p	RICTOR	Functional MTI (Weak)	MIRT020841	Proteomics	18668040
hsa-miR-155-5p	IMPAD1	Functional MTI (Weak)	MIRT020842	Proteomics	18668040
hsa-miR-155-5p	VPS4B	Functional MTI (Weak)	MIRT020843	Proteomics	18668040
hsa-miR-155-5p	CLINT1	Functional MTI (Weak)	MIRT020844	Proteomics	18668040
hsa-miR-155-5p	UBQLN2	Functional MTI (Weak)	MIRT020846	Proteomics	18668040
hsa-miR-155-5p	RIF1	Functional MTI (Weak)	MIRT020847	Proteomics	18668040
hsa-miR-155-5p	PNPT1	Functional MTI (Weak)	MIRT020848	Proteomics	18668040
hsa-miR-155-5p	MRPL18	Functional MTI	MIRT020849	Reporter assay;Other	20584899
hsa-miR-155-5p	MAP3K14	Functional MTI	MIRT020850	Reporter assay	20584899
hsa-miR-155-5p	MAP3K14	Functional MTI (Weak)	MIRT020850	HITS-CLIP	22473208
hsa-miR-155-5p	ARMC2	Functional MTI	MIRT020851	Reporter assay;Other	20584899
hsa-miR-155-5p	LCORL	Functional MTI	MIRT020852	Reporter assay;Other	20584899
hsa-miR-155-5p	LCORL	Functional MTI (Weak)	MIRT020852	HITS-CLIP	22473208
hsa-miR-155-5p	APAF1	Functional MTI	MIRT020853	Reporter assay;Other	20584899
hsa-miR-155-5p	MPP5	Functional MTI	MIRT020854	Reporter assay;Other	20584899
hsa-miR-155-5p	MPP5	Functional MTI (Weak)	MIRT020854	HITS-CLIP	22473208
hsa-miR-155-5p	RAB11FIP2	Functional MTI	MIRT020855	Reporter assay;Other	20584899
hsa-miR-155-5p	RAB11FIP2	Functional MTI (Weak)	MIRT020855	PAR-CLIP	22100165
hsa-miR-155-5p	RBAK	Functional MTI (Weak)	MIRT020857	Microarray, qRT-PCR	25128227
hsa-miR-155-5p	ARL15	Functional MTI (Weak)	MIRT020858	Proteomics	18668040
hsa-miR-155-5p	ARL15	Functional MTI	MIRT020858	Reporter assay;Other	20584899
hsa-miR-155-5p	LRRC59	Functional MTI (Weak)	MIRT020860	Proteomics	18668040
hsa-miR-155-5p	LRRC59	Functional MTI	MIRT020860	Reporter assay;Other	20584899
hsa-miR-155-5p	LRRC59	Functional MTI (Weak)	MIRT020860	HITS-CLIP	22473208
hsa-miR-155-5p	CMSS1	Functional MTI (Weak)	MIRT020861	Proteomics	18668040
hsa-miR-155-5p	LONP2	Functional MTI (Weak)	MIRT020862	Proteomics	18668040
hsa-miR-155-5p	MUS81	Functional MTI (Weak)	MIRT020863	Proteomics	18668040
hsa-miR-155-5p	ITGB4	Functional MTI (Weak)	MIRT020864	Proteomics	18668040
hsa-miR-155-5p	DDB2	Functional MTI (Weak)	MIRT020865	Proteomics	18668040
hsa-miR-155-5p	CAT	Functional MTI (Weak)	MIRT020866	Proteomics	18668040
hsa-miR-155-5p	ATPAF1	Functional MTI (Weak)	MIRT020867	Proteomics	18668040
hsa-miR-155-5p	TPBG	Functional MTI (Weak)	MIRT020868	Proteomics	18668040
hsa-miR-155-5p	INTS4	Functional MTI (Weak)	MIRT020869	Proteomics	18668040
hsa-miR-155-5p	TIMM8A	Functional MTI (Weak)	MIRT020870	Proteomics	18668040
hsa-miR-155-5p	RBM22	Functional MTI (Weak)	MIRT020871	Proteomics	18668040
hsa-miR-155-5p	MTFMT	Functional MTI (Weak)	MIRT020872	Proteomics	18668040
hsa-miR-155-5p	WRB	Functional MTI (Weak)	MIRT020873	Proteomics	18668040
hsa-miR-155-5p	DDRGK1	Functional MTI (Weak)	MIRT020874	Proteomics	18668040
hsa-miR-155-5p	DBN1	Functional MTI (Weak)	MIRT020934	Proteomics	18668040
hsa-miR-155-5p	DHCR24	Functional MTI (Weak)	MIRT020936	Proteomics	18668040
hsa-miR-155-5p	HSD17B7	Functional MTI (Weak)	MIRT020937	Proteomics	18668040
hsa-miR-155-5p	NSUN5	Functional MTI (Weak)	MIRT020938	Proteomics	18668040
hsa-miR-155-5p	TPP2	Functional MTI (Weak)	MIRT020939	Proteomics	18668040
hsa-miR-155-5p	UAP1	Functional MTI (Weak)	MIRT020940	Proteomics	18668040
hsa-miR-155-5p	OXNAD1	Functional MTI (Weak)	MIRT020942	Proteomics	18668040
hsa-miR-155-5p	SSSCA1	Functional MTI (Weak)	MIRT020943	Proteomics	18668040
hsa-miR-155-5p	EEF1E1	Functional MTI (Weak)	MIRT020944	Proteomics	19136465
hsa-miR-155-5p	PHGDH	Functional MTI (Weak)	MIRT020945	Proteomics	18668040
hsa-miR-155-5p	CCND1	Functional MTI (Weak)	MIRT020946	Proteomics	18668040
hsa-miR-155-5p	CCND1	Functional MTI	MIRT020946	Luciferase reporter assay, Western blot	22858023
hsa-miR-155-5p	CCND1	Functional MTI	MIRT020946	Flow, Luciferase reporter assay, qRT-PCR, Western blot	26955820
hsa-miR-155-5p	ALDH3A2	Functional MTI (Weak)	MIRT020947	Proteomics	18668040
hsa-miR-155-5p	CDK2	Functional MTI (Weak)	MIRT020948	Proteomics	18668040
hsa-miR-155-5p	SGPL1	Functional MTI (Weak)	MIRT020949	Proteomics	18668040
hsa-miR-155-5p	TSPAN3	Functional MTI (Weak)	MIRT020952	Proteomics	18668040
hsa-miR-155-5p	ANPEP	Functional MTI (Weak)	MIRT020955	Proteomics	18668040
hsa-miR-155-5p	PSME3	Functional MTI (Weak)	MIRT020956	Proteomics	18668040
hsa-miR-155-5p	AGRN	Functional MTI (Weak)	MIRT020958	Proteomics	17881434
hsa-miR-155-5p	GNL3L	Functional MTI (Weak)	MIRT020962	Proteomics	20584899
hsa-miR-155-5p	VANGL1	Functional MTI (Weak)	MIRT020963	Proteomics	20584899
hsa-miR-155-5p	RTFDC1	Functional MTI (Weak)	MIRT020964	Proteomics	20584899
hsa-miR-155-5p	WNT5A	Functional MTI (Weak)	MIRT020965	Proteomics	20584899
hsa-miR-155-5p	TMEM167A	Functional MTI (Weak)	MIRT020966	Proteomics	20584899
hsa-miR-155-5p	CLIC4	Functional MTI (Weak)	MIRT020967	Proteomics	20584899
hsa-miR-155-5p	MEST	Functional MTI (Weak)	MIRT020968	Proteomics	20584899
hsa-miR-155-5p	TRIM24	Functional MTI (Weak)	MIRT020969	Proteomics	20584899
hsa-miR-155-5p	CDH6	Functional MTI (Weak)	MIRT020970	Proteomics	20584899
hsa-miR-155-5p	MMS22L	Functional MTI (Weak)	MIRT020971	Proteomics	20584899
hsa-miR-155-5p	SKIV2L2	Functional MTI (Weak)	MIRT020972	Proteomics	20584899
hsa-miR-155-5p	CCR9	Functional MTI (Weak)	MIRT020973	Proteomics	19193853
hsa-miR-155-5p	DR1	Functional MTI (Weak)	MIRT020974	Proteomics	20584899
hsa-miR-155-5p	RSF1	Functional MTI (Weak)	MIRT020975	Proteomics	20209161
hsa-miR-155-5p	ANTXR1	Functional MTI (Weak)	MIRT020976	Proteomics	20584899
hsa-miR-155-5p	ANTXR1	Functional MTI (Weak)	MIRT020976	Proteomics	18668040
hsa-miR-155-5p	SEPT11	Functional MTI (Weak)	MIRT020977	Proteomics	19193853
hsa-miR-155-5p	HNRNPA3	Functional MTI (Weak)	MIRT020978	Proteomics	19193853
hsa-miR-155-5p	HNRNPA3	Functional MTI (Weak)	MIRT020978	Proteomics	17881434
hsa-miR-155-5p	CXCL8	Functional MTI	MIRT020979	Western blot	21030878
hsa-miR-155-5p	PHF14	Functional MTI	MIRT020981	Reporter assay;Other	20584899
hsa-miR-155-5p	INPP5F	Functional MTI	MIRT020983	Reporter assay;Other	20584899
hsa-miR-155-5p	ARPC3	Functional MTI (Weak)	MIRT020984	HITS-CLIP	22473208
hsa-miR-155-5p	FAM177A1	Functional MTI	MIRT020986	Reporter assay;Other	20584899
hsa-miR-155-5p	SECISBP2	Functional MTI	MIRT020988	Reporter assay;Other	20584899
hsa-miR-155-5p	SECISBP2	Functional MTI (Weak)	MIRT020988	HITS-CLIP	22473208
hsa-miR-155-5p	PAK2	Functional MTI	MIRT020989	Reporter assay;Other	20584899
hsa-miR-155-5p	PAK2	Functional MTI (Weak)	MIRT020989	HITS-CLIP	22473208
hsa-miR-155-5p	ZNF28	Functional MTI	MIRT020991	Reporter assay;Other	20584899
hsa-miR-155-5p	ZNF28	Functional MTI (Weak)	MIRT020991	HITS-CLIP	22473208
hsa-miR-155-5p	MCM8	Functional MTI	MIRT020992	Reporter assay;Other	20584899
hsa-miR-155-5p	MCM8	Functional MTI (Weak)	MIRT020992	HITS-CLIP	22473208
hsa-miR-155-5p	SMARCA4	Functional MTI	MIRT020993	Reporter assay;Other	20584899
hsa-miR-155-5p	SMARCA4	Functional MTI (Weak)	MIRT020993	HITS-CLIP	22473208
hsa-miR-155-5p	SMARCA4	Functional MTI	MIRT020993	qRT-PCR, Western blot	28251496
hsa-miR-155-5p	UBQLN1	Functional MTI (Weak)	MIRT020996	Proteomics	18668040
hsa-miR-155-5p	UBQLN1	Functional MTI	MIRT020996	Reporter assay;Other	20584899
hsa-miR-155-5p	PDPR	Functional MTI (Weak)	MIRT020998	Proteomics	20371610
hsa-miR-155-5p	MOV10	Functional MTI (Weak)	MIRT020999	Proteomics	18668040
hsa-miR-155-5p	GATM	Functional MTI	MIRT021061	Reporter assay;Other	18668040
hsa-miR-155-5p	E2F2	Functional MTI	MIRT021062	Reporter assay;Other	20584899
hsa-miR-155-5p	E2F2	Functional MTI (Weak)	MIRT021062	HITS-CLIP	22473208
hsa-miR-155-5p	E2F2	Functional MTI (Weak)	MIRT021062	Microarray, qRT-PCR	25128227
hsa-miR-155-5p	E2F2	Functional MTI	MIRT021062	Immunohistochemistry, Luciferase reporter assay, qRT-PCR, Western blot	26967247
hsa-miR-155-5p	FAM135A	Functional MTI	MIRT021063	Reporter assay;Other	18950466
hsa-miR-155-5p	C3orf18	Functional MTI	MIRT021064	Reporter assay;Other	21036908
hsa-miR-155-5p	C3orf18	Functional MTI	MIRT021064	Reporter assay;Western blot	20584899
hsa-miR-155-5p	ARL6IP5	Functional MTI (Weak)	MIRT021065	Proteomics	18668040
hsa-miR-155-5p	ARL6IP5	Functional MTI (Weak)	MIRT021065	HITS-CLIP	22473208
hsa-miR-155-5p	INTS7	Functional MTI (Weak)	MIRT020750	Proteomics	18668040
hsa-miR-155-5p	YARS	Functional MTI (Weak)	MIRT020751	Proteomics	18668040
hsa-miR-155-5p	FLNB	Functional MTI (Weak)	MIRT020752	Proteomics	18668040
hsa-miR-155-5p	CORO1B	Functional MTI (Weak)	MIRT020753	Proteomics	18668040
hsa-miR-155-5p	SUPT5H	Functional MTI (Weak)	MIRT020754	Proteomics	18668040
hsa-miR-155-5p	KANK2	Functional MTI (Weak)	MIRT020755	Proteomics	18668040
hsa-miR-155-5p	GMPPA	Functional MTI (Weak)	MIRT020875	Proteomics	18668040
hsa-miR-155-5p	EEF1A2	Functional MTI (Weak)	MIRT020876	Proteomics	18668040
hsa-miR-155-5p	RDH13	Functional MTI (Weak)	MIRT020877	Proteomics	18668040
hsa-miR-155-5p	CLTC	Functional MTI (Weak)	MIRT020878	Proteomics	18668040
hsa-miR-155-5p	NOTCH2	Functional MTI (Weak)	MIRT020879	Proteomics	18668040
hsa-miR-155-5p	CARS	Functional MTI (Weak)	MIRT020880	Proteomics	18668040
hsa-miR-155-5p	PTMS	Functional MTI (Weak)	MIRT020881	Proteomics	18668040
hsa-miR-155-5p	CSNK1A1L	Functional MTI (Weak)	MIRT020882	Proteomics	18668040
hsa-miR-155-5p	LUC7L3	Functional MTI (Weak)	MIRT020883	Proteomics	18668040
hsa-miR-155-5p	TJP1	Functional MTI (Weak)	MIRT020884	Proteomics	18668040
hsa-miR-155-5p	FDFT1	Functional MTI (Weak)	MIRT020885	Proteomics	18668040
hsa-miR-155-5p	CDKN2A	Functional MTI (Weak)	MIRT020886	Proteomics	18668040
hsa-miR-155-5p	AKR1C3	Functional MTI (Weak)	MIRT020887	Proteomics	18668040
hsa-miR-155-5p	PNPLA8	Functional MTI (Weak)	MIRT020888	Proteomics	18668040
hsa-miR-155-5p	S100A11	Functional MTI (Weak)	MIRT020889	Proteomics	18668040
hsa-miR-155-5p	IER3IP1	Functional MTI (Weak)	MIRT020890	Proteomics	18668040
hsa-miR-155-5p	FSTL1	Functional MTI (Weak)	MIRT020891	Proteomics	18668040
hsa-miR-155-5p	SLC38A5	Functional MTI (Weak)	MIRT020892	Proteomics	18668040
hsa-miR-155-5p	ATP6V1H	Functional MTI (Weak)	MIRT020893	Proteomics	18668040
hsa-miR-155-5p	ITGB5	Functional MTI (Weak)	MIRT020894	Proteomics	18668040
hsa-miR-155-5p	SRSF2	Functional MTI (Weak)	MIRT020895	Proteomics	18668040
hsa-miR-155-5p	SLC7A11	Functional MTI (Weak)	MIRT020896	Proteomics	18668040
hsa-miR-155-5p	ANXA2	Functional MTI (Weak)	MIRT020897	Proteomics	18668040
hsa-miR-155-5p	ANXA2	Functional MTI	MIRT020897	Immunocytochemistry, Immunohistochemistry, In situ hybridization, Luciferase reporter assay, Microarray, qRT-PCR, Western blot	24604078
hsa-miR-155-5p	DDX17	Functional MTI (Weak)	MIRT020898	Proteomics	18668040
hsa-miR-155-5p	RAB2A	Functional MTI (Weak)	MIRT020899	Proteomics	18668040
hsa-miR-155-5p	FOXK1	Functional MTI (Weak)	MIRT020900	Proteomics	18668040
hsa-miR-155-5p	TMOD3	Functional MTI (Weak)	MIRT020901	Proteomics	18668040
hsa-miR-155-5p	PSME4	Functional MTI (Weak)	MIRT020902	Proteomics	18668040
hsa-miR-155-5p	ZNF384	Functional MTI (Weak)	MIRT020903	Proteomics	18668040
hsa-miR-155-5p	GNAS	Functional MTI (Weak)	MIRT020904	Proteomics	18668040
hsa-miR-155-5p	GNAS	Functional MTI (Weak)	MIRT020904	HITS-CLIP	22473208
hsa-miR-155-5p	SNTB2	Functional MTI (Weak)	MIRT020905	Proteomics	18668040
hsa-miR-155-5p	TMTC3	Functional MTI (Weak)	MIRT020906	Proteomics	18668040
hsa-miR-155-5p	SLC30A7	Functional MTI (Weak)	MIRT020907	Proteomics	18668040
hsa-miR-155-5p	ASPH	Functional MTI (Weak)	MIRT020908	Proteomics	18668040
hsa-miR-155-5p	INTS8	Functional MTI (Weak)	MIRT020909	Proteomics	18668040
hsa-miR-155-5p	CPD	Functional MTI (Weak)	MIRT020910	Proteomics	18668040
hsa-miR-155-5p	EGFR	Functional MTI (Weak)	MIRT020911	Proteomics	18668040
hsa-miR-155-5p	SRPK2	Functional MTI (Weak)	MIRT020912	Proteomics	18668040
hsa-miR-155-5p	STAG2	Functional MTI (Weak)	MIRT020913	Proteomics	18668040
hsa-miR-155-5p	IRF2BP2	Functional MTI (Weak)	MIRT020914	HITS-CLIP	22473208
hsa-miR-155-5p	TPRKB	Functional MTI (Weak)	MIRT020915	Proteomics	18668040
hsa-miR-155-5p	TPRKB	Functional MTI (Weak)	MIRT020915	HITS-CLIP	22473208
hsa-miR-155-5p	VPS36	Functional MTI (Weak)	MIRT020916	Proteomics	18668040
hsa-miR-155-5p	VPS36	Functional MTI (Weak)	MIRT020916	HITS-CLIP	22473208
hsa-miR-155-5p	VCAM1	Functional MTI (Weak)	MIRT020917	qRT-PCR	21310411
hsa-miR-155-5p	FAM91A1	Functional MTI	MIRT020920	Reporter assay;Other	20584899
hsa-miR-155-5p	CEP83	Functional MTI	MIRT020921	Reporter assay;Other	20584899
hsa-miR-155-5p	MARF1	Functional MTI	MIRT020922	Reporter assay;Other	20584899
hsa-miR-155-5p	MARF1	Functional MTI (Weak)	MIRT020922	HITS-CLIP	22473208
hsa-miR-155-5p	DCUN1D2	Functional MTI	MIRT020924	Reporter assay;Other	20584899
hsa-miR-155-5p	KLHL5	Functional MTI	MIRT020925	Reporter assay;Other	20584899
hsa-miR-155-5p	AGO4	Functional MTI	MIRT020926	Reporter assay;Other	20584899
hsa-miR-155-5p	HBP1	Functional MTI	MIRT020927	Reporter assay;Other	20584899
hsa-miR-155-5p	HBP1	Functional MTI	MIRT020927	Luciferase reporter assay, qRT-PCR, Western blot	24675724
hsa-miR-155-5p	WWC1	Functional MTI	MIRT020928	Reporter assay;Other	20584899
hsa-miR-155-5p	WWC1	Functional MTI (Weak)	MIRT020928	HITS-CLIP	22473208
hsa-miR-155-5p	WEE1	Functional MTI	MIRT020929	Reporter assay;Other	20584899
hsa-miR-155-5p	WEE1	Functional MTI (Weak)	MIRT020929	Microarray	23807165
hsa-miR-155-5p	GOLT1B	Functional MTI (Weak)	MIRT020930	Proteomics	18668040
hsa-miR-155-5p	PALD1	Functional MTI	MIRT020931	Reporter assay;Other	20584899
hsa-miR-155-5p	THBS1	Functional MTI (Weak)	MIRT020932	Proteomics	18668040
hsa-miR-155-5p	FAM120A	Functional MTI (Weak)	MIRT021000	Proteomics	18262046
hsa-miR-155-5p	FAM96B	Functional MTI (Weak)	MIRT021001	Proteomics	18668040
hsa-miR-155-5p	FKBP3	Functional MTI (Weak)	MIRT021002	Proteomics	18668040
hsa-miR-155-5p	STAT3	Functional MTI (Weak)	MIRT021003	Proteomics	18668040
hsa-miR-155-5p	NEUROG1	Functional MTI (Weak)	MIRT021004	Proteomics	18668040
hsa-miR-155-5p	EPRS	Functional MTI (Weak)	MIRT021005	Proteomics	18668040
hsa-miR-155-5p	CDH2	Functional MTI (Weak)	MIRT021006	Proteomics	19386588
hsa-miR-155-5p	CDH13	Functional MTI (Weak)	MIRT021007	Proteomics	18668040
hsa-miR-155-5p	ATP13A1	Functional MTI (Weak)	MIRT021008	Proteomics	18668040
hsa-miR-155-5p	EIF3F	Functional MTI (Weak)	MIRT021009	Proteomics	18668040
hsa-miR-155-5p	NUP62	Functional MTI (Weak)	MIRT021011	Proteomics	18668040
hsa-miR-155-5p	GCLC	Functional MTI (Weak)	MIRT021012	Proteomics	18668040
hsa-miR-155-5p	LSM3	Functional MTI (Weak)	MIRT021014	Proteomics	18668040
hsa-miR-155-5p	HTRA1	Functional MTI (Weak)	MIRT021015	Proteomics	18668040
hsa-miR-155-5p	CDK4	Functional MTI (Weak)	MIRT021016	Proteomics	18668040
hsa-miR-155-5p	EPB41L2	Functional MTI (Weak)	MIRT021017	Proteomics	18668040
hsa-miR-155-5p	COG2	Functional MTI (Weak)	MIRT021018	Proteomics	18668040
hsa-miR-155-5p	CCT2	Functional MTI (Weak)	MIRT021019	Proteomics	18668040
hsa-miR-155-5p	CCT2	Functional MTI (Weak)	MIRT021019	PAR-CLIP	23592263
hsa-miR-155-5p	CCT2	Functional MTI (Weak)	MIRT021019	PAR-CLIP	23446348
hsa-miR-155-5p	CCT2	Functional MTI (Weak)	MIRT021019	PAR-CLIP	20371350
hsa-miR-155-5p	NUCKS1	Functional MTI (Weak)	MIRT021020	Proteomics	18668040
hsa-miR-155-5p	PRSS21	Functional MTI (Weak)	MIRT021022	Proteomics	18668040
hsa-miR-155-5p	INTS10	Functional MTI (Weak)	MIRT021023	Proteomics	18668040
hsa-miR-155-5p	STX5	Functional MTI (Weak)	MIRT021024	Proteomics	18668040
hsa-miR-155-5p	CIAO1	Functional MTI (Weak)	MIRT021025	Proteomics	18668040
hsa-miR-155-5p	GLG1	Functional MTI (Weak)	MIRT021027	Proteomics	18668040
hsa-miR-155-5p	TROVE2	Functional MTI (Weak)	MIRT021028	Proteomics	18668040
hsa-miR-155-5p	ARGLU1	Functional MTI (Weak)	MIRT021029	Proteomics	18668040
hsa-miR-155-5p	CALU	Functional MTI (Weak)	MIRT021030	Proteomics	18668040
hsa-miR-155-5p	CALU	Functional MTI (Weak)	MIRT021030	HITS-CLIP	22473208
hsa-miR-155-5p	BRI3BP	Functional MTI (Weak)	MIRT021031	Proteomics	18668040
hsa-miR-155-5p	RAD23B	Functional MTI (Weak)	MIRT021032	Proteomics	18668040
hsa-miR-155-5p	PYGL	Functional MTI (Weak)	MIRT021033	Proteomics	18668040
hsa-miR-155-5p	MRS2	Functional MTI (Weak)	MIRT021034	Proteomics	18668040
hsa-miR-155-5p	KIF14	Functional MTI (Weak)	MIRT021036	Proteomics	18668040
hsa-miR-155-5p	POLR2C	Functional MTI (Weak)	MIRT021037	Proteomics	18668040
hsa-miR-155-5p	POLR2C	Functional MTI (Weak)	MIRT021037	HITS-CLIP	22473208
hsa-miR-155-5p	TPD52	Functional MTI (Weak)	MIRT021038	Proteomics	18668040
hsa-miR-155-5p	MTHFD2	Functional MTI (Weak)	MIRT021039	Proteomics	18668040
hsa-miR-155-5p	RNF2	Functional MTI (Weak)	MIRT021040	Proteomics	18668040
hsa-miR-155-5p	LTN1	Functional MTI (Weak)	MIRT021041	Proteomics	18668040
hsa-miR-155-5p	TMEM33	Functional MTI (Weak)	MIRT021042	Proteomics	18668040
hsa-miR-155-5p	TNPO1	Functional MTI (Weak)	MIRT021043	Proteomics	21310411
hsa-miR-155-5p	TNPO1	Functional MTI (Weak)	MIRT021043	HITS-CLIP	22473208
hsa-miR-155-5p	GSK3B	Functional MTI (Weak)	MIRT021044	Proteomics	19289835
hsa-miR-155-5p	ADAM10	Functional MTI (Weak)	MIRT021045	Proteomics	21030878
hsa-miR-155-5p	ERBIN	Functional MTI (Weak)	MIRT021046	Proteomics	18668040
hsa-miR-155-5p	CCL2	Functional MTI (Weak)	MIRT021047	Proteomics	18668040
hsa-miR-155-5p	NFKB1	Functional MTI (Weak)	MIRT021048	Proteomics	21030878
hsa-miR-155-5p	NFKB1	Functional MTI	MIRT021048	Immunofluorescence, Immunohistochemistry, Luciferase reporter assay, qRT-PCR, Western blot	26934326
hsa-miR-155-5p	IL6	Functional MTI (Weak)	MIRT021049	Proteomics	20584899
hsa-miR-155-5p	IL6	Functional MTI (Weak)	MIRT021049	Proteomics	18668040
hsa-miR-155-5p	CD36	Functional MTI (Weak)	MIRT021050	Proteomics;Other	20584899
hsa-miR-155-5p	RREB1	Functional MTI (Weak)	MIRT021051	Proteomics;Other	20584899
hsa-miR-155-5p	ZKSCAN5	Functional MTI (Weak)	MIRT021052	Proteomics;Other	20584899
hsa-miR-155-5p	ZKSCAN5	Functional MTI (Weak)	MIRT021052	HITS-CLIP	22473208
hsa-miR-155-5p	ZNF611	Functional MTI	MIRT021053	Western blot	20584899
hsa-miR-155-5p	ZNF273	Functional MTI (Weak)	MIRT021054	Proteomics;Other	20584899
hsa-miR-155-5p	PDCD4	Functional MTI (Weak)	MIRT021056	HITS-CLIP	22473208
hsa-miR-155-5p	VPS18	Functional MTI	MIRT021057	Reporter assay	20584899
hsa-miR-155-5p	NSD3	Functional MTI	MIRT021058	Reporter assay;Other	21030878
hsa-miR-155-5p	MASTL	Functional MTI	MIRT021059	Reporter assay;Other	18668040
hsa-miR-155-5p	MASTL	Functional MTI (Weak)	MIRT021059	HITS-CLIP	22473208
hsa-miR-155-5p	MYBL1	Functional MTI	MIRT021060	Reporter assay;Other	20584899
hsa-miR-155-5p	MYBL1	Functional MTI	MIRT021060	Reporter assay;Other	18668040
hsa-miR-155-5p	GATM	Functional MTI	MIRT021061	Reporter assay;Other	20584899
hsa-miR-155-5p	MGST2	Functional MTI (Weak)	MIRT020512	Proteomics	18668040
hsa-miR-155-5p	GNB4	Functional MTI (Weak)	MIRT020513	Proteomics	18668040
hsa-miR-155-5p	JUP	Functional MTI (Weak)	MIRT020514	Proteomics	18668040
hsa-miR-155-5p	DNAJC2	Functional MTI (Weak)	MIRT020515	Proteomics	18668040
hsa-miR-155-5p	GOLPH3	Functional MTI (Weak)	MIRT020516	Proteomics	18668040
hsa-miR-155-5p	DRAP1	Functional MTI (Weak)	MIRT020517	Proteomics	18668040
hsa-miR-155-5p	NOB1	Functional MTI (Weak)	MIRT020518	Proteomics	18668040
hsa-miR-155-5p	SLC1A5	Functional MTI (Weak)	MIRT020519	Proteomics	18668040
hsa-miR-155-5p	RAB14	Functional MTI (Weak)	MIRT020520	Proteomics	18668040
hsa-miR-155-5p	YBX3	Functional MTI (Weak)	MIRT020521	Proteomics	18668040
hsa-miR-155-5p	SLC39A14	Functional MTI (Weak)	MIRT020522	Proteomics	18668040
hsa-miR-155-5p	UBE2J2	Functional MTI (Weak)	MIRT020523	Proteomics	18668040
hsa-miR-155-5p	EIF4A1	Functional MTI (Weak)	MIRT020524	Proteomics	18668040
hsa-miR-155-5p	CAB39L	Functional MTI (Weak)	MIRT020525	Proteomics	18668040
hsa-miR-155-5p	MYLK	Functional MTI	MIRT020526	Luciferase reporter assay, qRT-PCR, Western blot	24486510
hsa-miR-155-5p	EIF2B2	Functional MTI (Weak)	MIRT020527	Proteomics	18668040
hsa-miR-155-5p	CNDP2	Functional MTI (Weak)	MIRT020528	Proteomics	18668040
hsa-miR-155-5p	RTN3	Functional MTI (Weak)	MIRT020529	Proteomics	18668040
hsa-miR-155-5p	TMBIM6	Functional MTI (Weak)	MIRT020530	Proteomics	18668040
hsa-miR-155-5p	EIF4G2	Functional MTI (Weak)	MIRT020531	Proteomics	18668040
hsa-miR-155-5p	CDC42BPB	Functional MTI (Weak)	MIRT020532	Proteomics	18668040
hsa-miR-155-5p	MYD88	Functional MTI	MIRT020533	Western blot	21030878
hsa-miR-155-5p	ADH5	Functional MTI (Weak)	MIRT020534	Proteomics	18668040
hsa-miR-155-5p	EIF3C	Functional MTI (Weak)	MIRT020535	Proteomics	18668040
hsa-miR-155-5p	QRICH1	Functional MTI (Weak)	MIRT020536	Proteomics	18668040
hsa-miR-155-5p	CYFIP1	Functional MTI (Weak)	MIRT020537	Proteomics	18668040
hsa-miR-155-5p	PSIP1	Functional MTI (Weak)	MIRT020538	Proteomics	18668040
hsa-miR-155-5p	PSIP1	Functional MTI	MIRT020538	Flow, Luciferase reporter assay, Microarray, qRT-PCR, Western blot	23028330
hsa-miR-155-5p	PSIP1	Functional MTI	MIRT020538	ChIP-seq, Luciferase reporter assay, Western blot	26497687
hsa-miR-155-5p	SIN3A	Functional MTI (Weak)	MIRT020539	Proteomics	18668040
hsa-miR-155-5p	STK24	Functional MTI (Weak)	MIRT020540	Proteomics	18668040
hsa-miR-155-5p	AGL	Functional MTI (Weak)	MIRT020541	Proteomics	18668040
hsa-miR-155-5p	METAP2	Functional MTI (Weak)	MIRT020542	Proteomics	18668040
hsa-miR-155-5p	SPIN1	Functional MTI (Weak)	MIRT020543	Proteomics	18668040
hsa-miR-155-5p	FAM98B	Functional MTI (Weak)	MIRT020544	Proteomics	18668040
hsa-miR-155-5p	ERI1	Functional MTI (Weak)	MIRT020545	Proteomics	18668040
hsa-miR-155-5p	COLGALT1	Functional MTI (Weak)	MIRT020546	Proteomics	18668040
hsa-miR-155-5p	COLGALT1	Functional MTI (Weak)	MIRT020546	HITS-CLIP	22473208
hsa-miR-155-5p	UGDH	Functional MTI (Weak)	MIRT020547	Proteomics	18668040
hsa-miR-155-5p	LNPK	Functional MTI (Weak)	MIRT020548	Proteomics	18668040
hsa-miR-155-5p	XPO1	Functional MTI (Weak)	MIRT020549	Proteomics	18668040
hsa-miR-155-5p	PALLD	Functional MTI (Weak)	MIRT020550	Proteomics	18668040
hsa-miR-155-5p	MUT	Functional MTI (Weak)	MIRT020551	Proteomics	18668040
hsa-miR-155-5p	RAP1B	Functional MTI (Weak)	MIRT020552	Proteomics	18668040
hsa-miR-155-5p	BAG5	Functional MTI (Weak)	MIRT020553	Proteomics	18668040
hsa-miR-155-5p	BAG5	Functional MTI (Weak)	MIRT020553	HITS-CLIP	22473208
hsa-miR-155-5p	LPGAT1	Functional MTI (Weak)	MIRT020554	Proteomics	18668040
hsa-miR-155-5p	EXOSC2	Functional MTI	MIRT020557	Reporter assay;Other	20584899
hsa-miR-155-5p	LNX2	Functional MTI	MIRT020558	Reporter assay;Other	20584899
hsa-miR-155-5p	ZNF248	Functional MTI (Weak)	MIRT020559	HITS-CLIP	22473208
hsa-miR-155-5p	CHD9	Functional MTI (Weak)	MIRT020560	HITS-CLIP	22473208
hsa-miR-155-5p	MEF2A	Functional MTI	MIRT020561	Reporter assay;Other	20584899
hsa-miR-155-5p	MEF2A	Functional MTI (Weak)	MIRT020561	HITS-CLIP	22473208
hsa-miR-155-5p	CAB39	Functional MTI (Weak)	MIRT020562	HITS-CLIP	22473208
hsa-miR-155-5p	CAB39	Functional MTI (Weak)	MIRT020562	Microarray, qRT-PCR	22815788
hsa-miR-155-5p	CLUAP1	Functional MTI	MIRT020563	Reporter assay;Other	20584899
hsa-miR-155-5p	CLUAP1	Functional MTI (Weak)	MIRT020563	HITS-CLIP	22473208
hsa-miR-155-5p	CARD11	Functional MTI	MIRT020564	Reporter assay;Other	20584899
hsa-miR-155-5p	CARD11	Functional MTI (Weak)	MIRT020564	Microarray	23807165
hsa-miR-155-5p	PCDH9	Functional MTI	MIRT020565	Reporter assay;Other	20584899
hsa-miR-155-5p	SHANK2	Functional MTI	MIRT053009	Luciferase reporter assay, qRT-PCR	22797699
hsa-miR-155-5p	SH3PXD2A	Functional MTI	MIRT053010	Luciferase reporter assay, qRT-PCR	22797699
hsa-miR-155-5p	PIK3R1	Functional MTI	MIRT053013	Luciferase reporter assay, qRT-PCR, Western blot	22609116
hsa-miR-155-5p	VHL	Functional MTI	MIRT053028	Luciferase reporter assay, qRT-PCR	23353819
hsa-miR-155-5p	PATJ	Functional MTI (Weak)	MIRT053255	Flow, Immunoblot, Microarray, qRT-PCR	23603793
hsa-miR-155-5p	MMP16	Functional MTI	MIRT053318	Immunohistochemistry, Luciferase reporter assay, qRT-PCR, Western blot, Zymography	22348515
hsa-miR-155-5p	FOS	Functional MTI (Weak)	MIRT053434	Microarray	23807165
hsa-miR-155-5p	FOS	Functional MTI	MIRT053434	ChIP, mRNA decay, qRT-PCR, Western blot	27513856
hsa-miR-155-5p	MAPK14	Functional MTI (Weak)	MIRT053435	Microarray	23807165
hsa-miR-155-5p	MAPK14	Functional MTI	MIRT053435	Luciferase reporter assay	25535908
hsa-miR-155-5p	RAPH1	Functional MTI (Weak)	MIRT053436	Microarray	23807165
hsa-miR-155-5p	RAB3B	Functional MTI (Weak)	MIRT053437	Microarray	23807165
hsa-miR-155-5p	KLF9	Functional MTI (Weak)	MIRT053438	Microarray	23807165
hsa-miR-155-5p	ITK	Functional MTI (Weak)	MIRT054291	qRT-PCR	22785227
hsa-miR-155-5p	IL2	Functional MTI (Weak)	MIRT054292	qRT-PCR	22785227
hsa-miR-155-5p	SEL1L	Functional MTI	MIRT054478	Luciferase reporter assay, qRT-PCR, Western blot	23661430
hsa-miR-155-5p	MYC	Functional MTI	MIRT054028	Luciferase reporter assay, qRT-PCR, Western blot	24969405
hsa-miR-155-5p	RAD51	Functional MTI	MIRT054639	Flow, Immunofluorescence, Immunohistochemistry, Luciferase reporter assay, qRT-PCR, Western blot	24616504
hsa-miR-155-5p	DOCK1	Functional MTI	MIRT054619	Immunocytochemistry, Immunohistochemistry, In situ hybridization, Luciferase reporter assay, Microarray, qRT-PCR, Western blot	24604078
hsa-miR-155-5p	THRB	Functional MTI	MIRT054752	Luciferase reporter assay, Real time PCR	24849932
hsa-miR-155-5p	TERF1	Functional MTI	MIRT054759	Luciferase reporter assay, Western blotting, immunohistochemistry	24876105
hsa-miR-155-5p	ZNF431	Functional MTI (Weak)	MIRT081547	HITS-CLIP	22473208
hsa-miR-155-5p	ZBTB18	Functional MTI (Weak)	MIRT064906	PAR-CLIP	23446348
hsa-miR-155-5p	ZBTB18	Functional MTI (Weak)	MIRT064906	PAR-CLIP	21572407
hsa-miR-155-5p	ZBTB18	Functional MTI (Weak)	MIRT064906	PAR-CLIP	20371350
hsa-miR-155-5p	ZNF431	Functional MTI (Weak)	MIRT081547	PAR-CLIP	23592263
hsa-miR-155-5p	ZNF431	Functional MTI (Weak)	MIRT081547	PAR-CLIP	23446348
hsa-miR-155-5p	ZNF431	Functional MTI (Weak)	MIRT081547	Microarray, qRT-PCR	22815788
hsa-miR-155-5p	ZSWIM6	Functional MTI (Weak)	MIRT096827	HITS-CLIP	22473208
hsa-miR-155-5p	ZBTB38	Functional MTI (Weak)	MIRT090527	HITS-CLIP	22473208
hsa-miR-155-5p	ADD3	Functional MTI (Weak)	MIRT125863	HITS-CLIP	22473208
hsa-miR-155-5p	S1PR1	Functional MTI (Weak)	MIRT128036	HITS-CLIP	22473208
hsa-miR-155-5p	SP1	Functional MTI (Weak)	MIRT135364	HITS-CLIP	22473208
hsa-miR-155-5p	CBL	Functional MTI (Weak)	MIRT129282	HITS-CLIP	22473208
hsa-miR-155-5p	AGTRAP	Functional MTI (Weak)	MIRT129684	HITS-CLIP	22473208
hsa-miR-155-5p	KLHL42	Functional MTI (Weak)	MIRT134158	HITS-CLIP	22473208
hsa-miR-155-5p	WNK1	Functional MTI (Weak)	MIRT132936	Microarray, qRT-PCR	22815788
hsa-miR-155-5p	KCTD3	Functional MTI (Weak)	MIRT133557	HITS-CLIP	22473208
hsa-miR-155-5p	CHURC1	Functional MTI (Weak)	MIRT138670	HITS-CLIP	22473208
hsa-miR-155-5p	MEX3C	Functional MTI (Weak)	MIRT148501	HITS-CLIP	22473208
hsa-miR-155-5p	TWSG1	Functional MTI (Weak)	MIRT149068	HITS-CLIP	22473208
hsa-miR-155-5p	ZNF492	Functional MTI (Weak)	MIRT150919	HITS-CLIP	22473208
hsa-miR-155-5p	CCNT2	Functional MTI (Weak)	MIRT155511	HITS-CLIP	22473208
hsa-miR-155-5p	CHD7	Functional MTI (Weak)	MIRT172936	HITS-CLIP	22473208
hsa-miR-155-5p	DMTF1	Functional MTI (Weak)	MIRT171395	HITS-CLIP	22473208
hsa-miR-155-5p	PIK3CA	Functional MTI (Weak)	MIRT161793	HITS-CLIP	22473208
hsa-miR-155-5p	CSNK1G2	Functional MTI (Weak)	MIRT199844	PAR-CLIP	22291592
hsa-miR-155-5p	DCAF10	Functional MTI (Weak)	MIRT175077	HITS-CLIP	22473208
hsa-miR-155-5p	DDX3Y	Functional MTI (Weak)	MIRT176209	HITS-CLIP	22473208
hsa-miR-155-5p	ZNF714	Functional MTI (Weak)	MIRT200030	Microarray, qRT-PCR	22815788
hsa-miR-155-5p	TADA2B	Functional MTI (Weak)	MIRT213354	HITS-CLIP	22473208
hsa-miR-155-5p	UBXN2B	Functional MTI (Weak)	MIRT225315	HITS-CLIP	22473208
hsa-miR-155-5p	ACOX1	Functional MTI (Weak)	MIRT251781	PAR-CLIP	22100165
hsa-miR-155-5p	KCTD5	Functional MTI (Weak)	MIRT283487	HITS-CLIP	22473208
hsa-miR-155-5p	ELK4	Functional MTI (Weak)	MIRT269686	PAR-CLIP	21572407
hsa-miR-155-5p	ANKRD12	Functional MTI (Weak)	MIRT376128	PAR-CLIP	22100165
hsa-miR-155-5p	ZNF148	Functional MTI (Weak)	MIRT400446	PAR-CLIP	23592263
hsa-miR-155-5p	HIF1A	Functional MTI	MIRT398178	qRT-PCR, Immunohistochemistry, Western blot	25143000
hsa-miR-155-5p	ZNF148	Functional MTI (Weak)	MIRT400446	PAR-CLIP	21572407
hsa-miR-155-5p	NAA16	Functional MTI (Weak)	MIRT405691	HITS-CLIP	22473208
hsa-miR-155-5p	ETNK2	Functional MTI (Weak)	MIRT437645	Microarray, qRT-PCR	22815788
hsa-miR-155-5p	TRPS1	Functional MTI (Weak)	MIRT437646	Microarray, qRT-PCR	22815788
hsa-miR-155-5p	PEA15	Functional MTI (Weak)	MIRT437647	Microarray, qRT-PCR	22815788
hsa-miR-155-5p	PTN	Functional MTI (Weak)	MIRT437648	Microarray, qRT-PCR	22815788
hsa-miR-155-5p	MXI1	Functional MTI	MIRT438018	Luciferase reporter assay, qRT-PCR, Western blot	24376632
hsa-miR-155-5p	ZNF98	Functional MTI (Weak)	MIRT439177	HITS-CLIP	22473208
hsa-miR-155-5p	SOCS3	Functional MTI (Weak)	MIRT438883	qRT-PCR	23428672
hsa-miR-155-5p	ZNF468	Functional MTI (Weak)	MIRT439202	HITS-CLIP	22473208
hsa-miR-155-5p	ZNF300	Functional MTI (Weak)	MIRT439210	HITS-CLIP	22473208
hsa-miR-155-5p	ZNF260	Functional MTI (Weak)	MIRT439216	HITS-CLIP	22473208
hsa-miR-155-5p	ZNF160	Functional MTI (Weak)	MIRT439223	HITS-CLIP	22473208
hsa-miR-155-5p	YEATS2	Functional MTI (Weak)	MIRT439274	HITS-CLIP	22473208
hsa-miR-155-5p	XPNPEP1	Functional MTI (Weak)	MIRT439278	HITS-CLIP	22473208
hsa-miR-155-5p	ZKSCAN1	Functional MTI (Weak)	MIRT439231	HITS-CLIP	22473208
hsa-miR-155-5p	NEMP1	Functional MTI (Weak)	MIRT439433	HITS-CLIP	22473208
hsa-miR-155-5p	WDR82	Functional MTI (Weak)	MIRT439288	HITS-CLIP	22473208
hsa-miR-155-5p	VCPIP1	Functional MTI (Weak)	MIRT439308	HITS-CLIP	22473208
hsa-miR-155-5p	USP8	Functional MTI (Weak)	MIRT439320	HITS-CLIP	22473208
hsa-miR-155-5p	UBE2G1	Functional MTI (Weak)	MIRT439362	HITS-CLIP	22473208
hsa-miR-155-5p	TMEM123	Functional MTI (Weak)	MIRT439442	HITS-CLIP	22473208
hsa-miR-155-5p	TTC8	Functional MTI (Weak)	MIRT439378	HITS-CLIP	22473208
hsa-miR-155-5p	TCF4	Functional MTI (Weak)	MIRT439480	HITS-CLIP	22473208
hsa-miR-155-5p	TAPT1	Functional MTI (Weak)	MIRT439485	HITS-CLIP	22473208
hsa-miR-155-5p	SLC11A2	Functional MTI (Weak)	MIRT439623	HITS-CLIP	22473208
hsa-miR-155-5p	STRN3	Functional MTI (Weak)	MIRT439517	HITS-CLIP	22473208
hsa-miR-155-5p	SSU72	Functional MTI (Weak)	MIRT439536	HITS-CLIP	22473208
hsa-miR-155-5p	SSH2	Functional MTI (Weak)	MIRT439538	HITS-CLIP	22473208
hsa-miR-155-5p	SIRT1	Functional MTI (Weak)	MIRT439628	HITS-CLIP	22473208
hsa-miR-155-5p	SERGEF	Functional MTI (Weak)	MIRT439678	HITS-CLIP	22473208
hsa-miR-155-5p	SRSF1	Functional MTI (Weak)	MIRT439655	HITS-CLIP	22473208
hsa-miR-155-5p	KMT5A	Functional MTI (Weak)	MIRT439669	HITS-CLIP	22473208
hsa-miR-155-5p	RGL1	Functional MTI (Weak)	MIRT439774	HITS-CLIP	22473208
hsa-miR-155-5p	REV1	Functional MTI (Weak)	MIRT439784	HITS-CLIP	22473208
hsa-miR-155-5p	RPS20	Functional MTI (Weak)	MIRT439734	HITS-CLIP	22473208
hsa-miR-155-5p	N4BP1	Functional MTI (Weak)	MIRT440157	HITS-CLIP	22473208
hsa-miR-155-5p	OSTM1	Functional MTI (Weak)	MIRT440060	HITS-CLIP	22473208
hsa-miR-155-5p	PTAR1	Functional MTI (Weak)	MIRT439881	HITS-CLIP	22473208
hsa-miR-155-5p	NFAT5	Functional MTI (Weak)	MIRT440122	HITS-CLIP	22473208
hsa-miR-155-5p	MKLN1	Functional MTI (Weak)	MIRT440237	HITS-CLIP	22473208
hsa-miR-155-5p	KPNA5	Functional MTI (Weak)	MIRT440351	HITS-CLIP	22473208
hsa-miR-155-5p	KCNN3	Functional MTI (Weak)	MIRT440402	HITS-CLIP	22473208
hsa-miR-155-5p	IFIT5	Functional MTI (Weak)	MIRT440465	HITS-CLIP	22473208
hsa-miR-155-5p	KIF3A	Functional MTI (Weak)	MIRT440368	HITS-CLIP	22473208
hsa-miR-155-5p	HMGCS1	Functional MTI (Weak)	MIRT440492	HITS-CLIP	22473208
hsa-miR-155-5p	HLA-DPA1	Functional MTI (Weak)	MIRT440497	HITS-CLIP	22473208
hsa-miR-155-5p	EZH1	Functional MTI (Weak)	MIRT440700	HITS-CLIP	22473208
hsa-miR-155-5p	SARAF	Functional MTI (Weak)	MIRT440622	HITS-CLIP	22473208
hsa-miR-155-5p	FGL2	Functional MTI (Weak)	MIRT440643	HITS-CLIP	22473208
hsa-miR-155-5p	FEZ2	Functional MTI (Weak)	MIRT440644	HITS-CLIP	22473208
hsa-miR-155-5p	INPP5A	Functional MTI (Weak)	MIRT440454	HITS-CLIP	22473208
hsa-miR-155-5p	GANAB	Functional MTI (Weak)	MIRT440588	HITS-CLIP	22473208
hsa-miR-155-5p	GALC	Functional MTI (Weak)	MIRT440591	HITS-CLIP	22473208
hsa-miR-155-5p	ENTPD1	Functional MTI (Weak)	MIRT440722	HITS-CLIP	22473208
hsa-miR-155-5p	CREB3L2	Functional MTI (Weak)	MIRT440880	HITS-CLIP	22473208
hsa-miR-155-5p	DPY19L1	Functional MTI (Weak)	MIRT440778	HITS-CLIP	22473208
hsa-miR-155-5p	DPY19L1	Functional MTI (Weak)	MIRT440778	PAR-CLIP	23592263
hsa-miR-155-5p	CPEB4	Functional MTI (Weak)	MIRT440899	HITS-CLIP	22473208
hsa-miR-155-5p	SWSAP1	Functional MTI (Weak)	MIRT441071	HITS-CLIP	22473208
hsa-miR-155-5p	CDC37	Functional MTI (Weak)	MIRT440973	HITS-CLIP	22473208
hsa-miR-155-5p	BTBD1	Functional MTI (Weak)	MIRT441101	HITS-CLIP	22473208
hsa-miR-155-5p	ABI2	Functional MTI (Weak)	MIRT441302	HITS-CLIP	22473208
hsa-miR-155-5p	AKAP10	Functional MTI (Weak)	MIRT441244	HITS-CLIP	22473208
hsa-miR-155-5p	AAK1	Functional MTI (Weak)	MIRT441315	HITS-CLIP	22473208
hsa-miR-155-5p	FOXE1	Functional MTI (Weak)	MIRT709796	HITS-CLIP	19536157
hsa-miR-155-5p	TYRP1	Functional MTI (Weak)	MIRT713302	HITS-CLIP	19536157
hsa-miR-155-5p	MAPK13	Functional MTI	MIRT732510	Luciferase reporter assay	25535908
hsa-miR-155-5p	SOCS6	Functional MTI	MIRT733458	Luciferase reporter assay, qRT-PCR, Western blot	26692956
hsa-miR-155-5p	SOCS6	Functional MTI (Weak)	MIRT733458	Next Generation Sequencing (NGS), qRT-PCR	27570566
hsa-miR-155-5p	SOCS6	Functional MTI	MIRT733458	Luciferase reporter assay, qRT-PCR, Western blot	27811366
hsa-miR-155-5p	RPTOR	Functional MTI	MIRT733695	Luciferase reporter assay, Western blot	27284727
hsa-miR-155-5p	TFAM	Functional MTI	MIRT734178	Luciferase reporter assay, qRT-PCR	25869329
hsa-miR-155-5p	STAT1	Functional MTI	MIRT734272	Luciferase reporter assay, Western blot	28418858
hsa-miR-155-5p	CCND2	Functional MTI	MIRT734468	qRT-PCR, Western blot	26986233
hsa-miR-155-5p	CASP3	Functional MTI	MIRT734589	Luciferase reporter assay	26574931
hsa-miR-155-5p	TBRG1	Functional MTI	MIRT734660	ChIP-seq, Western blot, Luciferase reporter assay	26497687
hsa-miR-155-5p	HOMEZ	Functional MTI	MIRT734662	ChIP-seq, Luciferase reporter assay, Western blot	26497687
hsa-miR-155-5p	NR1H3	Functional MTI	MIRT734671	Luciferase reporter assay, qRT-PCR, Western blot	27746237
hsa-miR-155-5p	PTEN	Functional MTI	MIRT734893	Luciferase reporter assay, qRT-PCR, Western blot	27811366
hsa-miR-155-5p	PTEN	Functional MTI	MIRT734893	Immunohistochemistry, Luciferase reporter assay, qRT-PCR, Western blot	28132399
hsa-miR-155-5p	FBXW7	Functional MTI	MIRT734975	Luciferase reporter assay, qRT-PCR	27904771
hsa-miR-155-5p	SAMHD1	Functional MTI	MIRT735199	Flow, Luciferase reporter assay, qRT-PCR, Western blot	25890101
hsa-miR-155-5p	CS	Functional MTI (Weak)	MIRT737910	PAR-CLIP	26701625
hsa-miR-155-5p	GEN1	Functional MTI (Weak)	MIRT762914	PAR-CLIP	27292025
hsa-miR-155-5p	MTRNR2L1	Functional MTI (Weak)	MIRT762915	PAR-CLIP	27292025
hsa-miR-155-5p	MTRNR2L1	Functional MTI (Weak)	MIRT762915	HITS-CLIP	27418678
hsa-miR-155-5p	RAB3IP	Functional MTI (Weak)	MIRT444410	PAR-CLIP	22100165
hsa-miR-155-5p	CHD8	Functional MTI (Weak)	MIRT442789	PAR-CLIP	22100165
hsa-miR-155-5p	PHACTR2	Functional MTI (Weak)	MIRT442975	PAR-CLIP	22100165
hsa-miR-155-5p	XPR1	Functional MTI (Weak)	MIRT443354	PAR-CLIP	22100165
hsa-miR-155-5p	AKT1	Functional MTI (Weak)	MIRT442864	PAR-CLIP	22100165
hsa-miR-155-5p	PCCA	Functional MTI (Weak)	MIRT445554	PAR-CLIP	22100165
hsa-miR-155-5p	KIAA1841	Functional MTI (Weak)	MIRT444908	PAR-CLIP	22100165
hsa-miR-155-5p	RHEBP1	Functional MTI (Weak)	MIRT448544	PAR-CLIP	22100165
hsa-miR-155-5p	RHEBP1	Functional MTI (Weak)	MIRT448544	PAR-CLIP	22291592
hsa-miR-155-5p	RHEBP1	Functional MTI (Weak)	MIRT448544	PAR-CLIP	20371350
hsa-miR-155-5p	SLC35A1	Functional MTI (Weak)	MIRT449697	PAR-CLIP	22100165
hsa-miR-155-5p	UQCRB	Functional MTI (Weak)	MIRT449141	PAR-CLIP	22100165
hsa-miR-155-5p	FCAMR	Functional MTI (Weak)	MIRT449391	PAR-CLIP	22100165
hsa-miR-155-5p	SLC35A1	Functional MTI (Weak)	MIRT449697	PAR-CLIP	22291592
hsa-miR-155-5p	HHIP	Functional MTI (Weak)	MIRT450858	PAR-CLIP	22100165
hsa-miR-155-5p	SELENOT	Functional MTI (Weak)	MIRT468630	PAR-CLIP	23592263
hsa-miR-155-5p	CSRP2	Functional MTI (Weak)	MIRT478678	PAR-CLIP	23592263
hsa-miR-155-5p	CSRP2	Functional MTI (Weak)	MIRT478678	PAR-CLIP	21572407
hsa-miR-155-5p	CDKN1B	Functional MTI (Weak)	MIRT479425	PAR-CLIP	23592263
hsa-miR-155-5p	CDKN1B	Functional MTI (Weak)	MIRT479425	PAR-CLIP	23446348
hsa-miR-155-5p	CDKN1B	Functional MTI (Weak)	MIRT479425	PAR-CLIP	22012620
hsa-miR-155-5p	CDKN1B	Functional MTI (Weak)	MIRT479425	PAR-CLIP	20371350
hsa-miR-155-5p	ZFP36	Functional MTI (Weak)	MIRT485893	PAR-CLIP	23592263
hsa-miR-155-5p	KANSL1	Functional MTI (Weak)	MIRT493447	PAR-CLIP	23592263
hsa-miR-155-5p	KANSL1	Functional MTI (Weak)	MIRT493447	PAR-CLIP	24398324
hsa-miR-155-5p	KANSL1	Functional MTI (Weak)	MIRT493447	PAR-CLIP	21572407
hsa-miR-155-5p	CYP1A1	Functional MTI (Weak)	MIRT497718	PAR-CLIP	22291592
hsa-miR-155-5p	FITM2	Functional MTI (Weak)	MIRT497241	PAR-CLIP	22291592
hsa-miR-155-5p	DENND1B	Functional MTI (Weak)	MIRT497949	PAR-CLIP	22291592
hsa-miR-155-5p	DOK2	Functional MTI (Weak)	MIRT498421	PAR-CLIP	22291592
hsa-miR-155-5p	FAM76A	Functional MTI (Weak)	MIRT498288	PAR-CLIP	22291592
hsa-miR-155-5p	ZNF703	Functional MTI (Weak)	MIRT500288	PAR-CLIP	24398324
hsa-miR-155-5p	ZNF703	Functional MTI (Weak)	MIRT500288	PAR-CLIP	23446348
hsa-miR-155-5p	ZNF703	Functional MTI (Weak)	MIRT500288	PAR-CLIP	21572407
hsa-miR-155-5p	ZNF703	Functional MTI (Weak)	MIRT500288	PAR-CLIP	20371350
hsa-miR-155-5p	SPRED1	Functional MTI (Weak)	MIRT505520	PAR-CLIP	23446348
hsa-miR-155-5p	CNOT6	Functional MTI (Weak)	MIRT513967	PAR-CLIP	23446348
hsa-miR-155-5p	TMEM136	Functional MTI (Weak)	MIRT513659	PAR-CLIP	23446348
hsa-miR-155-5p	ADAMTS4	Functional MTI (Weak)	MIRT516417	PAR-CLIP	23446348
hsa-miR-155-5p	MTRNR2L5	Functional MTI (Weak)	MIRT526223	PAR-CLIP	22012620
hsa-miR-155-5p	MTRNR2L7	Functional MTI (Weak)	MIRT525576	PAR-CLIP	22012620
hsa-miR-155-5p	MTRNR2L5	Functional MTI (Weak)	MIRT526223	PAR-CLIP	20371350
hsa-miR-155-5p	PLEKHA2	Functional MTI (Weak)	MIRT526980	PAR-CLIP	22012620
hsa-miR-155-5p	RORA	Functional MTI (Weak)	MIRT546707	PAR-CLIP	21572407
hsa-miR-155-5p	RORA	Functional MTI (Weak)	MIRT546707	PAR-CLIP	20371350
hsa-miR-155-5p	ZNF678	Functional MTI (Weak)	MIRT551153	PAR-CLIP	21572407
hsa-miR-155-5p	UBL3	Functional MTI (Weak)	MIRT553121	PAR-CLIP	21572407
hsa-miR-155-5p	PRRC1	Functional MTI (Weak)	MIRT555203	PAR-CLIP	21572407
hsa-miR-155-5p	PRRC1	Functional MTI (Weak)	MIRT555203	PAR-CLIP	20371350
hsa-miR-155-5p	KLHL28	Functional MTI (Weak)	MIRT556684	PAR-CLIP	21572407
hsa-miR-21-5p	SPRY4	Functional MTI (Weak)	MIRT622112	HITS-CLIP	23824327
hsa-miR-21-5p	SPRY4	Functional MTI (Weak)	MIRT622112	HITS-CLIP	27418678
hsa-miR-21-5p	FGF12	Functional MTI (Weak)	MIRT623945	HITS-CLIP	23824327
hsa-miR-21-5p	TCEANC2	Functional MTI (Weak)	MIRT632336	HITS-CLIP	23824327
hsa-miR-21-5p	TCEANC2	Functional MTI (Weak)	MIRT632336	PAR-CLIP	27292025
hsa-miR-21-5p	PER2	Functional MTI (Weak)	MIRT655270	HITS-CLIP	23824327
hsa-miR-21-5p	WFS1	Functional MTI (Weak)	MIRT000164	Quantitative proteomic approach	19253296
hsa-miR-21-5p	CDC25A	Functional MTI (Weak)	MIRT000157	Microarray, Northern blot, qRT-PCR	19826040
hsa-miR-21-5p	CDC25A	Functional MTI	MIRT000157	Luciferase reporter assay	23496142
hsa-miR-21-5p	CDC25A	Functional MTI (Weak)	MIRT000157	Microarray	18591254
hsa-miR-21-5p	CDC25A	Functional MTI (Weak)	MIRT000157	HITS-CLIP	22473208
hsa-miR-21-5p	CDC25A	Functional MTI	MIRT000157	Luciferase reporter assay, Western blot	25378484
hsa-miR-21-5p	BCL2	Functional MTI	MIRT000159	Luciferase reporter assay	17072344
hsa-miR-21-5p	BCL2	Functional MTI	MIRT000159	Luciferase reporter assay, Western blot	21376256
hsa-miR-21-5p	TM9SF3	Functional MTI	MIRT000166	Luciferase reporter assay	19253296
hsa-miR-21-5p	BCL2	Functional MTI	MIRT000159	Luciferase reporter assay	22710123
hsa-miR-21-5p	BCL2	Functional MTI	MIRT000159	Western blot	21468550
hsa-miR-21-5p	RTN4	Functional MTI	MIRT000167	Luciferase reporter assay, Quantitative proteomic approach	19253296
hsa-miR-21-5p	BCL2	Functional MTI	MIRT000159	Western blot;Other	20048743
hsa-miR-21-5p	BCL2	Functional MTI	MIRT000159	ChIP-seq, Immunofluorescence, Western blot	24606718
hsa-miR-21-5p	BCL2	Functional MTI	MIRT000159	Luciferase reporter assay, Western blot	25327529
hsa-miR-21-5p	PYM1	Functional MTI (Weak)	MIRT000163	Quantitative proteomic approach	19253296
hsa-miR-21-5p	RTN4	Functional MTI (Weak)	MIRT000167	HITS-CLIP	22473208
hsa-miR-21-5p	RPS7	Functional MTI (Weak)	MIRT000168	qRT-PCR, Quantitative proteomic approach	19253296
hsa-miR-21-5p	RPS7	Functional MTI (Weak)	MIRT000168	Microarray	20371350
hsa-miR-21-5p	RPS7	Functional MTI	MIRT000168	Microarray, Western blot	17968323
hsa-miR-21-5p	RPS7	Functional MTI (Weak)	MIRT000168	Microarray	17991735
hsa-miR-21-5p	RPS7	Functional MTI (Weak)	MIRT000168	Microarray	19682430
hsa-miR-21-5p	RPS7	Functional MTI (Weak)	MIRT000168	Microarray	19276261
hsa-miR-21-5p	RPS7	Functional MTI (Weak)	MIRT000168	Microarray	19419954
hsa-miR-21-5p	RPS7	Functional MTI (Weak)	MIRT000168	Microarray	18850008
hsa-miR-21-5p	RPS7	Functional MTI (Weak)	MIRT000168	Microarray	16966691
hsa-miR-21-5p	RPS7	Functional MTI (Weak)	MIRT000168	Microarray	19672202
hsa-miR-21-5p	RPS7	Functional MTI (Weak)	MIRT000168	Microarray	19342589
hsa-miR-21-5p	RPS7	Functional MTI (Weak)	MIRT000168	Microarray	21069438
hsa-miR-21-5p	RPS7	Functional MTI (Weak)	MIRT000168	Microarray	18270520
hsa-miR-21-5p	RPS7	Functional MTI (Weak)	MIRT000168	Microarray	19836969
hsa-miR-21-5p	RPS7	Functional MTI (Weak)	MIRT000168	Microarray	19133651
hsa-miR-21-5p	RPS7	Functional MTI (Weak)	MIRT000168	Sequencing	18372920
hsa-miR-21-5p	RPS7	Functional MTI (Weak)	MIRT000168	Sequencing	18591254
hsa-miR-21-5p	PLOD3	Functional MTI	MIRT000169	Luciferase reporter assay, Quantitative proteomic approach	19253296
hsa-miR-21-5p	PDHA2	Functional MTI (Weak)	MIRT000170	Quantitative proteomic approach	19253296
hsa-miR-21-5p	NCAPG	Functional MTI	MIRT000171	Luciferase reporter assay, Quantitative proteomic approach	19253296
hsa-miR-21-5p	DERL1	Functional MTI	MIRT000172	Luciferase reporter assay, Quantitative proteomic approach	19253296
hsa-miR-21-5p	DERL1	Functional MTI (Weak)	MIRT000172	Microarray	18591254
hsa-miR-21-5p	BASP1	Functional MTI	MIRT000173	Luciferase reporter assay, Quantitative proteomic approach	19253296
hsa-miR-21-5p	JAG1	Functional MTI	MIRT000176	Flow, Immunoblot, Luciferase reporter assay, Microarray, qRT-PCR	19398721
hsa-miR-21-5p	JAG1	Functional MTI	MIRT000176	Luciferase reporter assay	22618231
hsa-miR-21-5p	JAG1	Functional MTI (Weak)	MIRT000176	Microarray	18591254
hsa-miR-21-5p	REST	Functional MTI	MIRT000177	Luciferase reporter assay	19242418
hsa-miR-21-5p	RECK	Functional MTI	MIRT000969	Luciferase reporter assay, qRT-PCR, Western blot	20480266
hsa-miR-21-5p	RECK	Functional MTI	MIRT000969	qRT-PCR, Luciferase reporter assay, Western blot, Reporter assay;Western blot;Other	18794849
hsa-miR-21-5p	RECK	Functional MTI	MIRT000969	Western blot, qRT-PCR, Luciferase reporter assay, Reporter assay;Western blot;qRT-PCR;Microarray	18591254
hsa-miR-21-5p	RECK	Functional MTI	MIRT000969	Western blot, qRT-PCR, Luciferase reporter assay	20154725
hsa-miR-21-5p	RECK	Functional MTI	MIRT000969	Luciferase reporter assay	22630347
hsa-miR-21-5p	RECK	Functional MTI	MIRT000969	Luciferase reporter assay, Western blot	23504349
hsa-miR-21-5p	RECK	Functional MTI	MIRT000969	qRT-PCR, Western blot	24594117
hsa-miR-21-5p	RECK	Functional MTI	MIRT000969	Immunofluorescence, Immunohistochemistry, qRT-PCR, Western blot	23811941
hsa-miR-21-5p	RECK	Functional MTI	MIRT000969	Luciferase reporter assay, Western blot	23708209
hsa-miR-21-5p	RECK	Functional MTI	MIRT000969	qRT-PCR, Western blot	26741162
hsa-miR-21-5p	E2F2	Functional MTI (Weak)	MIRT001121	Northern blot, qRT-PCR, ChIP	19528081
hsa-miR-21-5p	FMOD	Functional MTI	MIRT001188	Western blot	19906824
hsa-miR-21-5p	TGFBR2	Functional MTI	MIRT001189	qRT-PCR, Western blot	19906824
hsa-miR-21-5p	TGFBR2	Functional MTI	MIRT001189	qRT-PCR, Luciferase reporter assay, Western blot, Reporter assay	19816956
hsa-miR-21-5p	TGFBR2	Functional MTI	MIRT001189	Luciferase reporter assay, qRT-PCR, Western blot	18829576
hsa-miR-21-5p	TGFBR2	Functional MTI	MIRT001189	Luciferase reporter assay, Western blot	22072622
hsa-miR-21-5p	TGFBR2	Functional MTI (Weak)	MIRT001189	Microarray	18591254
hsa-miR-21-5p	TGFBR2	Functional MTI	MIRT001189	Immunofluorescence, Luciferase reporter assay, qRT-PCR, Western blot	24037531
hsa-miR-21-5p	TGFBR2	Functional MTI	MIRT001189	Luciferase reporter assay	27388239
hsa-miR-21-5p	PTEN	Functional MTI	MIRT001190	Western blot	19672202
hsa-miR-21-5p	PTEN	Functional MTI	MIRT001190	Luciferase reporter assay	19072831
hsa-miR-21-5p	PTEN	Functional MTI	MIRT001190	qRT-PCR, Western blot	19906824
hsa-miR-21-5p	PTEN	Functional MTI	MIRT001190	Luciferase reporter assay, qRT-PCR, Western blot	18850008
hsa-miR-21-5p	PTEN	Functional MTI	MIRT001190	Western blot	20216554
hsa-miR-21-5p	PTEN	Functional MTI	MIRT001190	qRT-PCR, Luciferase reporter assay, Western blot	20223231
hsa-miR-21-5p	PTEN	Functional MTI (Weak)	MIRT001190	Microarray, immunohistochemistry	19175831
hsa-miR-21-5p	PTEN	Functional MTI	MIRT001190	Luciferase reporter assay, Western blot, Reporter assay;Western blot;Microarray	20048743
hsa-miR-21-5p	PTEN	Functional MTI	MIRT001190	qRT-PCR, Western blot	20813833
hsa-miR-21-5p	PTEN	Functional MTI	MIRT001190	GFP reporter assay, Northern blot, qRT-PCR, Western blot, ASO assay	19641183
hsa-miR-21-5p	PTEN	Functional MTI	MIRT001190	Luciferase reporter assay	19253296
hsa-miR-21-5p	PTEN	Functional MTI	MIRT001190	Immunocytochemistry, Luciferase reporter assay, Northern blot, qRT-PCR, Western blot, Microarray, Reporter assay	17681183
hsa-miR-21-5p	PTEN	Functional MTI	MIRT001190	Northern blot, qRT-PCR, Western blot, Reporter assay	16762633
hsa-miR-21-5p	PTEN	Functional MTI	MIRT001190	Luciferase reporter assay, qRT-PCR	20797623
hsa-miR-21-5p	PTEN	Functional MTI	MIRT001190	Immunohistochemistry, qRT-PCR, Western blot	20978511
hsa-miR-21-5p	TGFBI	Functional MTI	MIRT001208	Luciferase reporter assay, Western blot	19136465
hsa-miR-21-5p	TGFBI	Functional MTI (Weak)	MIRT001208	Microarray	18591254
hsa-miR-21-5p	LRRFIP1	Functional MTI	MIRT001220	semi-qRT-PCR, Luciferase reporter assay, Western blot	19559015
hsa-miR-21-5p	LRRFIP1	Functional MTI	MIRT001220	Immunohistochemistry, Western blot	24690174
hsa-miR-21-5p	MARCKS	Functional MTI	MIRT001221	Luciferase reporter assay, Western blot	19302977
hsa-miR-21-5p	SPRY2	Functional MTI	MIRT000672	Luciferase reporter assay	18508928
hsa-miR-21-5p	SPRY2	Functional MTI	MIRT000672	Luciferase reporter assay, qRT-PCR	21278789
hsa-miR-21-5p	SPRY2	Functional MTI	MIRT000672	Luciferase reporter assay	23239100
hsa-miR-21-5p	SPRY2	Functional MTI	MIRT000672	qRT-PCR, Western blot	25728247
hsa-miR-21-5p	TIMP3	Functional MTI	MIRT000954	Luciferase reporter assay, Western blot, qRT-PCR, Reporter assay;Western blot;qRT-PCR;Microarray;Other	18591254
hsa-miR-21-5p	TIMP3	Functional MTI	MIRT000954	qRT-PCR, Luciferase reporter assay, Western blot	20346171
hsa-miR-21-5p	TIMP3	Functional MTI	MIRT000954	Luciferase reporter assay, Western blot	21820586
hsa-miR-21-5p	TIMP3	Functional MTI	MIRT000954	Luciferase reporter assay, Western blot	23504349
hsa-miR-21-5p	TIMP3	Functional MTI	MIRT000954	Immunofluorescence, Immunohistochemistry, In situ hybridization, qRT-PCR, Western blot	24574341
hsa-miR-21-5p	SOX5	Functional MTI	MIRT000960	Western blot, Northern blot, qRT-PCR, Luciferase reporter assay	19013014
hsa-miR-21-5p	SOX5	Functional MTI (Weak)	MIRT000960	Microarray	18591254
hsa-miR-21-5p	MTAP	Functional MTI	MIRT000961	Western blot, Northern blot, qRT-PCR, Luciferase reporter assay	19013014
hsa-miR-21-5p	MTAP	Functional MTI (Weak)	MIRT000961	Microarray	18591254
hsa-miR-21-5p	PTEN	Functional MTI	MIRT001190	Luciferase reporter assay, Microarray, Northern blot, qRT-PCR, Western blot	21187093
hsa-miR-21-5p	PTEN	Functional MTI	MIRT001190	Luciferase reporter assay, qRT-PCR, Western blot	21820606
hsa-miR-21-5p	PTEN	Functional MTI	MIRT001190	Luciferase reporter assay, Western blot	22267008
hsa-miR-21-5p	PTEN	Functional MTI (Weak)	MIRT001190	ELISA, Immunoblot, qRT-PCR	22678116
hsa-miR-21-5p	PTEN	Functional MTI	MIRT001190	Luciferase reporter assay	22956424
hsa-miR-21-5p	PTEN	Functional MTI	MIRT001190	qRT-PCR, Western blot	22761812
hsa-miR-21-5p	PTEN	Functional MTI	MIRT001190	Immunohistochemistry, Luciferase reporter assay, qRT-PCR, Western blot	22770403
hsa-miR-21-5p	PTEN	Functional MTI	MIRT001190	Luciferase reporter assay, Western blot	22879939
hsa-miR-21-5p	PTEN	Functional MTI	MIRT001190	Luciferase reporter assay	23226804
hsa-miR-21-5p	PTEN	Functional MTI	MIRT001190	Western blot	21544242
hsa-miR-21-5p	PTEN	Functional MTI	MIRT001190	Immunocytochemistry, Luciferase reporter assay, qRT-PCR, Western blot	24817011
hsa-miR-21-5p	PTEN	Functional MTI	MIRT001190	Flow, Luciferase reporter assay, qRT-PCR, Western blot	23548551
hsa-miR-21-5p	PTEN	Functional MTI	MIRT001190	Immunohistochemistry, Luciferase reporter assay, qRT-PCR, Western blot	23174819
hsa-miR-21-5p	PTEN	Functional MTI	MIRT001190	qRT-PCR, Western blot	23466500
hsa-miR-21-5p	PTEN	Functional MTI	MIRT001190	Luciferase reporter assay, qRT-PCR, Western blot	24154840
hsa-miR-21-5p	PTEN	Functional MTI	MIRT001190	qRT-PCR, Western blot	24659669
hsa-miR-21-5p	PTEN	Functional MTI	MIRT001190	qRT-PCR, Western blot	22956257
hsa-miR-21-5p	PTEN	Functional MTI	MIRT001190	Luciferase reporter assay, qRT-PCR, Western blot	24603539
hsa-miR-21-5p	PTEN	Functional MTI	MIRT001190	qRT-PCR, Western blot	24468088
hsa-miR-21-5p	PTEN	Functional MTI	MIRT001190	Luciferase reporter assay,	24356956
hsa-miR-21-5p	PTEN	Functional MTI	MIRT001190	Immunofluorescence, Immunohistochemistry, qRT-PCR, Western blot	23811941
hsa-miR-21-5p	PTEN	Functional MTI	MIRT001190	Luciferase reporter assay	24161401
hsa-miR-21-5p	PTEN	Functional MTI	MIRT001190	Luciferase reporter assay, qRT-PCR, Western blot	23981302
hsa-miR-21-5p	PTEN	Functional MTI	MIRT001190	qRT-PCR, Western blot	23643356
hsa-miR-21-5p	PTEN	Functional MTI	MIRT001190	Luciferase reporter assay	23275230
hsa-miR-21-5p	PTEN	Functional MTI	MIRT001190	qRT-PCR, Western blot	23446999
hsa-miR-21-5p	PTEN	Functional MTI	MIRT001190	Luciferase reporter assay, Western blot	23708209
hsa-miR-21-5p	PTEN	Functional MTI	MIRT001190	qRT-PCR, Luciferase reporter assay, Western blot	25361012
hsa-miR-21-5p	PTEN	Functional MTI	MIRT001190	Luciferase reporter assay	26864640
hsa-miR-21-5p	PTEN	Functional MTI	MIRT001190	Flow, qRT-PCR, Western blot	26284486
hsa-miR-21-5p	PTEN	Functional MTI	MIRT001190	FACS, Luciferase reporter assay, qRT-PCR, Western blot	26387848
hsa-miR-21-5p	PTEN	Functional MTI	MIRT001190	Luciferase reporter assay, qRT-PCR, Western blot	27725205
hsa-miR-21-5p	PTEN	Functional MTI	MIRT001190	Luciferase reporter assay	26568302
hsa-miR-21-5p	PTEN	Functional MTI	MIRT001190	qRT-PCR, Western blot	26559642
hsa-miR-21-5p	PTEN	Functional MTI	MIRT001190	Western blot	28069514
hsa-miR-21-5p	PTEN	Functional MTI	MIRT001190	Flow, Luciferase reporter assay, qRT-PCR, Western blot	26975392
hsa-miR-21-5p	PTEN	Functional MTI	MIRT001190	qRT-PCR, Western blot	27350731
hsa-miR-21-5p	PTEN	Functional MTI	MIRT001190	Immunohistochemistry, Luciferase reporter assay, qRT-PCR, Western blot	27611950
hsa-miR-21-5p	PTEN	Functional MTI	MIRT001190	qRT-PCR, Western blot	26741162
hsa-miR-21-5p	PTEN	Functional MTI	MIRT001190	Luciferase reporter assay, Western blot, qRT-PCR	25799148
hsa-miR-21-5p	PTEN	Functional MTI	MIRT001190	qRT-PCR, Western blot	24912785
hsa-miR-21-5p	PTEN	Functional MTI	MIRT001190	Flow, Microarray, qRT-PCR, Western blot	28407783
hsa-miR-21-5p	PTEN	Functional MTI	MIRT001190	Western blot	26847601
hsa-miR-21-5p	PTEN	Functional MTI	MIRT001190	Immunohistochemistry, Luciferase reporter assay, qRT-PCR, Western blot	25803229
hsa-miR-21-5p	PTEN	Functional MTI	MIRT001190	Luciferase reporter assay, qRT-PCR, Western blot	27811366
hsa-miR-21-5p	PTEN	Functional MTI	MIRT001190	Flow, Immunohistochemistry, Microarray, qRT-PCR, Western blot	27574331
hsa-miR-21-5p	E2F1	Functional MTI	MIRT001191	qRT-PCR, Western blot	19906824
hsa-miR-21-5p	NFIB	Functional MTI	MIRT002090	Luciferase reporter assay, qRT-PCR, Western blot	18384814
hsa-miR-21-5p	TPM1	Functional MTI	MIRT001980	Luciferase reporter assay, Western blot, Western blot;qRT-PCR	17363372
hsa-miR-21-5p	TPM1	Functional MTI	MIRT001980	Luciferase reporter assay	18270520
hsa-miR-21-5p	TPM1	Functional MTI	MIRT001980	Luciferase reporter assay	19253296
hsa-miR-21-5p	TPM1	Functional MTI	MIRT001980	Luciferase reporter assay	21817107
hsa-miR-21-5p	TPM1	Functional MTI (Weak)	MIRT001980	Microarray	18591254
hsa-miR-21-5p	CDK6	Functional MTI (Weak)	MIRT002406	Sequencing	20371350
hsa-miR-21-5p	RP2	Functional MTI (Weak)	MIRT002407	Microarray	18591254
hsa-miR-21-5p	SGK3	Functional MTI (Weak)	MIRT002408	Sequencing	20371350
hsa-miR-21-5p	SLC16A10	Functional MTI (Weak)	MIRT002409	Microarray	18591254
hsa-miR-21-5p	APAF1	Functional MTI	MIRT002410	Luciferase reporter assay, qRT-PCR, Western blot	18829576
hsa-miR-21-5p	APAF1	Functional MTI (Weak)	MIRT002410	Microarray	18591254
hsa-miR-21-5p	APAF1	Functional MTI	MIRT002410	Luciferase reporter assay, qRT-PCR, Western blot	27021436
hsa-miR-21-5p	GLCCI1	Functional MTI (Weak)	MIRT002411	Sequencing	20371350
hsa-miR-21-5p	GLCCI1	Functional MTI (Weak)	MIRT002411	Microarray	18591254
hsa-miR-21-5p	SOCS5	Functional MTI (Weak)	MIRT002412	Microarray	18591254
hsa-miR-21-5p	SESN1	Functional MTI (Weak)	MIRT002414	Microarray	18591254
hsa-miR-21-5p	BTG2	Functional MTI	MIRT002416	semi-qRT-PCR, GFP reporter assay, Western blot, Luciferase reporter assay	19546886
hsa-miR-21-5p	BTG2	Functional MTI (Weak)	MIRT002416	Sequencing	20371350
hsa-miR-21-5p	BTG2	Functional MTI (Weak)	MIRT002416	Microarray	18591254
hsa-miR-21-5p	BTG2	Functional MTI	MIRT002416	Western blot	23857284
hsa-miR-21-5p	BTG2	Functional MTI	MIRT002416	Luciferase reporter assay, qRT-PCR, Western blot	24821435
hsa-miR-21-5p	BTG2	Functional MTI	MIRT002416	qRT-PCR, Western blot	23446999
hsa-miR-21-5p	HIPK3	Functional MTI (Weak)	MIRT002419	Microarray, qRT-PCR	22815788
hsa-miR-21-5p	FAM3C	Functional MTI (Weak)	MIRT002420	Microarray	18591254
hsa-miR-21-5p	FAS	Functional MTI (Weak)	MIRT002421	Microarray	20048743
hsa-miR-21-5p	PDCD4	Functional MTI	MIRT003054	Luciferase reporter assay, qRT-PCR, Western blot	19276261
hsa-miR-21-5p	PDCD4	Functional MTI	MIRT003054	Luciferase reporter assay, qRT-PCR	18829576
hsa-miR-21-5p	PDCD4	Functional MTI	MIRT003054	Immunoblot, Immunofluorescence, Luciferase reporter assay, qRT-PCR	20533548
hsa-miR-21-5p	PDCD4	Functional MTI (Weak)	MIRT003054	Microarray, Northern blot	16966691
hsa-miR-21-5p	PDCD4	Functional MTI	MIRT003054	Immunohistochemistry, qRT-PCR, Western blot	20978511
hsa-miR-21-5p	PDCD4	Functional MTI	MIRT003054	Luciferase reporter assay	21469086
hsa-miR-21-5p	PDCD4	Functional MTI (Weak)	MIRT003054	Immunohistochemistry	19473551
hsa-miR-21-5p	PDCD4	Functional MTI	MIRT003054	Luciferase reporter assay, Western blot	20219857
hsa-miR-21-5p	PDCD4	Functional MTI (Weak)	MIRT003054	Sequencing, PAR-CLIP	20371350
hsa-miR-21-5p	PDCD4	Functional MTI (Weak)	MIRT003054	Microarray	18591254
hsa-miR-21-5p	PDCD4	Functional MTI	MIRT003054	Reporter assay	17991735
hsa-miR-21-5p	PDCD4	Functional MTI	MIRT003054	Western blot	22766763
hsa-miR-21-5p	PDCD4	Functional MTI	MIRT003054	Flow, Luciferase reporter assay, qRT-PCR, Western blot	23548551
hsa-miR-21-5p	PDCD4	Functional MTI (Weak)	MIRT003054	In situ hybridization, qRT-PCR	20372781
hsa-miR-21-5p	PDCD4	Functional MTI	MIRT003054	Immunohistochemistry, qRT-PCR, Western blot	22212233
hsa-miR-21-5p	PDCD4	Functional MTI	MIRT003054	qRT-PCR, Western blot	24659669
hsa-miR-21-5p	PDCD4	Functional MTI (Weak)	MIRT003054	PAR-CLIP	21572407
hsa-miR-21-5p	PDCD4	Functional MTI	MIRT003054	Flow, qRT-PCR, Western blot	26028073
hsa-miR-21-5p	PDCD4	Functional MTI	MIRT003054	Immunofluorescence, Immunohistochemistry, qRT-PCR, Western blot	23811941
hsa-miR-21-5p	PDCD4	Functional MTI	MIRT003054	Immunohistochemistry, Western blot	24732841
hsa-miR-21-5p	PDCD4	Functional MTI	MIRT003054	Immunofluorescence, Immunohistochemistry, qRT-PCR, Western blot	23827854
hsa-miR-21-5p	PDCD4	Functional MTI	MIRT003054	qRT-PCR, Western blot	23824073
hsa-miR-21-5p	PDCD4	Functional MTI	MIRT003054	Immunohistochemistry, qRT-PCR, Western blot	23417858
hsa-miR-21-5p	PDCD4	Functional MTI	MIRT003054	Luciferase reporter assay, Western blot	23708209
hsa-miR-21-5p	PDCD4	Functional MTI	MIRT003054	Immunohistochemistry, Luciferase reporter assay, qRT-PCR, Western blot	26367487
hsa-miR-21-5p	PDCD4	Functional MTI	MIRT003054	Luciferase reporter assay	26864640
hsa-miR-21-5p	PDCD4	Functional MTI	MIRT003054	Luciferase reporter assay, Western blot	25994220
hsa-miR-21-5p	PDCD4	Functional MTI	MIRT003054	FACS, Luciferase reporter assay, qRT-PCR, Western blot	26387848
hsa-miR-21-5p	PDCD4	Functional MTI	MIRT003054	qRT-PCR, Western blot	26320576
hsa-miR-21-5p	PDCD4	Functional MTI	MIRT003054	Western blot	28069514
hsa-miR-21-5p	PDCD4	Functional MTI	MIRT003054	ChIP-seq, Immunofluorescence, Immunohistochemistry, Luciferase reporter assay, qRT-PCR, Western blot	27876813
hsa-miR-21-5p	PDCD4	Functional MTI	MIRT003054	Luciferase reporter assay, Western blot	27240294
hsa-miR-21-5p	PDCD4	Functional MTI	MIRT003054	Luciferase reporter assay, Westren blot, Reporter assay	17968323
hsa-miR-21-5p	PDCD4	Functional MTI	MIRT003054	Western blot	19672202
hsa-miR-21-5p	PDCD4	Functional MTI	MIRT003054	Western blot	19509156
hsa-miR-21-5p	PDCD4	Functional MTI	MIRT003054	Luciferase reporter assay, Western blot, Reporter assay	18372920
hsa-miR-21-5p	PDCD4	Functional MTI	MIRT003054	Luciferase reporter assay, Western blot	19682430
hsa-miR-21-5p	PDCD4	Functional MTI	MIRT003054	qRT-PCR, Western blot	19906824
hsa-miR-21-5p	PDCD4	Functional MTI	MIRT003054	Luciferase reporter assay, Western blot, Reporter assay;Other, Reporter assay	18270520
hsa-miR-21-5p	PDCD4	Functional MTI	MIRT003054	Western blot, Northern blot, qRT-PCR, Luciferase reporter assay	19013014
hsa-miR-21-5p	PDCD4	Functional MTI	MIRT003054	Luciferase reporter assay, qRT-PCR, Western blot	18850008
hsa-miR-21-5p	PDCD4	Functional MTI	MIRT003054	qRT-PCR, Luciferase reporter assay, Western blot	20143188
hsa-miR-21-5p	PDCD4	Functional MTI	MIRT003054	Luciferase reporter assay	19836969
hsa-miR-21-5p	PDCD4	Functional MTI	MIRT003054	Luciferase reporter assay	19419954
hsa-miR-21-5p	PDCD4	Functional MTI	MIRT003054	Luciferase reporter assay	19133651
hsa-miR-21-5p	PDCD4	Functional MTI	MIRT003054	Luciferase reporter assay, qRT-PCR, Western blot	19264808
hsa-miR-21-5p	PDCD4	Functional MTI	MIRT003054	Luciferase reporter assay	20056717
[truncated: 1,668 more rows]
